# Supplementary material for: Development and validation of prognostic nomographs for patients with cervical cancer: SEER-based Asian population study
Source: Sci Rep. 2024 Apr 1;14:7681. doi: 10.1038/s41598-024-57609-7 (PMC10984919; doi:10.1038/s41598-024-57609-7)
Supplement: Supplementary file 4 — Supplementary Table 1. [file 41598_2024_57609_MOESM4_ESM.xlsx]

## Sheet: Supplementary Table 1
Patient ID	Age	Marital status	Histological type	Grade	AJCC Stage	AJCC T	AJCC N	AJCC M	Tumor size	Surgery	Radiation	Chemotherapy	lymph node metastasis	Multiple primary	status	CSS	month
47822	76	Married	Squamous cell carcinoma	III-IV	I	T1	N0	M0	4.5	No	Yes	Yes	No	Yes	1	0	74
452021	73	Single	Squamous cell carcinoma	I-II	II	T2	N0	M0	5	No	Yes	Yes	No	Yes	1	1	19
537272	60	Single	Squamous cell carcinoma	I-II	I	T1	N0	M0	0.7	Yes	Yes	Yes	No	Yes	1	1	71
549934	73	Married	Squamous cell carcinoma	I-II	III	T2	N1	M0	6	Yes	Yes	Yes	Yes	Yes	1	1	44
704607	52	Single	Squamous cell carcinoma	I-II	III	T3-T4	N0	M0	5.8	Yes	Yes	Yes	No	Yes	0	0	111
898567	50	Married	Squamous cell carcinoma	I-II	III	T3-T4	N0	M0	0.9	Yes	No	No/Unknown	No	No	0	0	190
914853	77	Single	Other	III-IV	II	T2	N0	M0	3	Yes	Yes	No/Unknown	No	No	1	0	121
936782	44	Married	Adenocarcinoma	I-II	I	T1	N0	M0	3	Yes	Yes	No/Unknown	No	Yes	1	1	41
946586	53	Married	Squamous cell carcinoma	I-II	I	T1	N0	M0	1.5	Yes	No	No/Unknown	No	No	0	0	185
946596	54	Married	Squamous cell carcinoma	I-II	I	T1	N0	M0	6	No	Yes	Yes	No	No	0	0	184
947849	51	Married	Adenocarcinoma	I-II	I	T1	N0	M0	4	Yes	Yes	No/Unknown	No	No	1	0	134
950287	49	Married	Other	III-IV	III	T3-T4	N1	M0	4	No	Yes	Yes	Yes	No	0	0	182
952521	55	Married	Adenocarcinoma	I-II	I	T1	N0	M0	1.2	Yes	No	No/Unknown	No	No	0	0	183
954631	43	Married	Adenocarcinoma	III-IV	III	T2	N1	M0	5.5	Yes	Yes	Yes	Yes	No	1	1	5
954988	64	Married	Squamous cell carcinoma	I-II	I	T1	N0	M0	1.3	Yes	No	No/Unknown	No	Yes	1	0	156
957887	33	Married	Adenocarcinoma	I-II	I	T1	N0	M0	0.5	Yes	No	No/Unknown	No	Yes	1	1	49
959500	68	Single	Other	III-IV	I	T1	N0	M0	2.8	Yes	Yes	No/Unknown	No	No	0	0	181
959952	40	Married	Adenocarcinoma	I-II	I	T1	N0	M0	0.5	Yes	No	No/Unknown	No	No	0	0	98
971526	43	Married	Squamous cell carcinoma	I-II	III	T1	N1	M0	8	No	Yes	Yes	Yes	No	0	0	174
972589	55	Single	Squamous cell carcinoma	III-IV	III	T1	N1	M0	3	Yes	Yes	No/Unknown	Yes	No	0	0	178
973603	31	Married	Other	I-II	I	T1	N0	M0	1.2	Yes	Yes	Yes	No	No	1	1	19
975449	61	Single	Other	I-II	I	T1	N0	M0	0.5	Yes	No	No/Unknown	No	No	0	0	171
976085	72	Single	Squamous cell carcinoma	I-II	III	T3-T4	N0	M0	8	No	Yes	Yes	No	No	1	0	33
976411	42	Single	Other	I-II	I	T1	N0	M0	3.4	Yes	Yes	No/Unknown	No	No	0	0	175
979812	34	Married	Squamous cell carcinoma	I-II	I	T1	N0	M0	0.2	Yes	No	No/Unknown	No	No	0	0	176
983295	38	Married	Other	I-II	III	T1	N1	M0	2	Yes	Yes	Yes	Yes	No	0	0	173
985465	46	Married	Other	I-II	II	T2	N0	M0	1.5	Yes	Yes	Yes	No	No	1	1	79
987440	70	Single	Squamous cell carcinoma	I-II	III	T3-T4	N0	M0	6	No	Yes	Yes	No	No	1	1	18
988067	79	Single	Other	I-II	III	T3-T4	N0	M0	6	No	Yes	No/Unknown	No	Yes	1	0	8
989715	45	Married	Squamous cell carcinoma	III-IV	I	T1	N0	M0	0.5	Yes	No	No/Unknown	No	No	0	0	139
995001	24	Single	Other	I-II	I	T1	N0	M0	4.5	Yes	No	No/Unknown	No	No	0	0	128
1000412	59	Single	Other	I-II	I	T1	N0	M0	2.2	Yes	No	No/Unknown	No	No	0	0	168
1000605	40	Single	Adenocarcinoma	I-II	I	T1	N0	M0	1	Yes	No	No/Unknown	No	No	0	0	170
1003465	73	Married	Other	III-IV	I	T1	N0	M0	2.9	Yes	Yes	No/Unknown	No	No	0	0	73
1010121	59	Married	Other	III-IV	II	T2	N0	M0	2.3	Yes	Yes	Yes	No	No	0	0	167
1010850	38	Married	Squamous cell carcinoma	I-II	I	T1	N0	M0	5	No	Yes	Yes	No	No	1	1	64
1011016	49	Married	Other	III-IV	IV	T2	N1	M1	2.8	Yes	Yes	Yes	Yes	Yes	0	0	163
1014288	72	Married	Squamous cell carcinoma	III-IV	II	T2	N0	M0	5	Yes	Yes	Yes	No	No	1	1	31
1014566	41	Married	Squamous cell carcinoma	III-IV	I	T1	N0	M0	0.7	Yes	No	No/Unknown	No	No	0	0	163
1017685	29	Married	Other	III-IV	III	T2	N1	M0	2.2	Yes	Yes	Yes	Yes	No	0	0	159
1026224	49	Single	Squamous cell carcinoma	III-IV	III	T3-T4	N1	M0	6	No	Yes	Yes	Yes	No	1	1	51
1028324	84	Single	Squamous cell carcinoma	III-IV	I	T1	N0	M0	1.5	Yes	Yes	No/Unknown	No	No	0	0	125
1029061	38	Single	Other	III-IV	III	T3-T4	N0	M0	7	No	Yes	Yes	No	No	0	0	158
1033287	49	Married	Squamous cell carcinoma	III-IV	II	T2	N0	M0	5	No	Yes	Yes	No	No	0	0	139
1035475	57	Married	Squamous cell carcinoma	I-II	I	T1	N0	M0	0.3	Yes	No	No/Unknown	No	No	0	0	150
1036014	49	Married	Squamous cell carcinoma	III-IV	I	T1	N0	M0	1.6	Yes	Yes	Yes	No	No	0	0	155
1037057	57	Married	Other	III-IV	II	T2	N0	M0	7	No	Yes	Yes	No	No	0	0	151
1039718	50	Married	Adenocarcinoma	I-II	I	T1	N0	M0	4	Yes	No	No/Unknown	No	No	1	1	20
1041561	55	Married	Squamous cell carcinoma	III-IV	I	T1	N0	M0	4	No	Yes	Yes	No	No	0	0	154
1041681	48	Married	Other	I-II	I	T1	N0	M0	1.1	Yes	No	No/Unknown	No	No	0	0	122
1045624	37	Married	Adenocarcinoma	I-II	I	T1	N0	M0	2.7	Yes	Yes	Yes	No	No	0	0	149
1045910	58	Married	Squamous cell carcinoma	III-IV	III	T2	N1	M0	6	Yes	Yes	Yes	Yes	No	1	1	31
1047690	54	Married	Squamous cell carcinoma	III-IV	I	T1	N0	M0	1.6	Yes	Yes	Yes	No	No	0	0	147
1048257	64	Married	Squamous cell carcinoma	III-IV	I	T1	N0	M0	0.8	Yes	No	No/Unknown	No	No	0	0	147
1049060	39	Married	Other	III-IV	I	T1	N0	M0	0.9	Yes	No	No/Unknown	No	No	0	0	94
1051248	58	Married	Squamous cell carcinoma	I-II	IV	T3-T4	N1	M1	4	Yes	No	Yes	Yes	No	1	1	11
1055529	39	Married	Squamous cell carcinoma	I-II	III	T1	N1	M0	6.5	No	Yes	Yes	Yes	No	1	1	17
1057625	47	Married	Squamous cell carcinoma	I-II	I	T1	N0	M0	3	Yes	Yes	Yes	No	No	0	0	138
1062555	58	Married	Squamous cell carcinoma	I-II	I	T1	N0	M0	5.2	Yes	No	No/Unknown	No	Yes	0	0	145
1063673	59	Married	Squamous cell carcinoma	I-II	III	T3-T4	N0	M0	5	No	Yes	Yes	No	No	0	0	155
1064034	73	Married	Other	III-IV	I	T1	N0	M0	3.9	No	Yes	No/Unknown	No	No	0	0	144
1067680	59	Single	Other	III-IV	I	T1	N0	M0	4	Yes	Yes	No/Unknown	No	No	0	0	147
1068268	37	Married	Squamous cell carcinoma	III-IV	I	T1	N0	M0	2.2	Yes	Yes	Yes	No	No	0	0	138
1068587	45	Married	Other	I-II	I	T1	N0	M0	2	Yes	Yes	No/Unknown	No	No	0	0	147
1069411	54	Married	Squamous cell carcinoma	I-II	II	T2	N0	M0	5.1	No	Yes	Yes	No	No	0	0	144
1071867	42	Married	Other	I-II	II	T2	N0	M0	5	Yes	Yes	Yes	No	No	1	1	28
1072436	53	Married	Squamous cell carcinoma	I-II	III	T3-T4	N0	M0	6.7	No	Yes	Yes	No	No	0	0	11
1073597	44	Single	Other	III-IV	I	T1	N0	M0	3.5	Yes	No	No/Unknown	No	No	0	0	145
1073638	69	Married	Other	III-IV	III	T3-T4	N1	M0	6	No	Yes	Yes	Yes	No	1	1	28
1076116	60	Single	Squamous cell carcinoma	I-II	I	T1	N0	M0	0.8	Yes	No	No/Unknown	No	Yes	1	0	59
1076687	59	Married	Squamous cell carcinoma	III-IV	III	T3-T4	N1	M0	4	No	Yes	Yes	Yes	No	0	0	139
1081764	67	Married	Squamous cell carcinoma	III-IV	III	T2	N1	M0	7.8	Yes	Yes	Yes	Yes	No	0	0	140
1087672	52	Married	Squamous cell carcinoma	I-II	III	T3-T4	N1	M0	7	Yes	Yes	Yes	Yes	No	1	0	51
1087880	34	Single	Squamous cell carcinoma	III-IV	II	T2	N0	M0	4	No	Yes	Yes	No	No	0	0	23
1090027	56	Single	Squamous cell carcinoma	I-II	III	T2	N1	M0	7.5	No	Yes	Yes	Yes	No	1	1	35
1090704	38	Married	Adenocarcinoma	I-II	I	T1	N0	M0	3	Yes	Yes	Yes	No	No	0	0	134
1091878	75	Married	Squamous cell carcinoma	III-IV	II	T2	N0	M0	8	No	Yes	Yes	No	No	0	0	137
1092301	43	Single	Squamous cell carcinoma	III-IV	III	T2	N1	M0	5.1	Yes	Yes	Yes	Yes	No	0	0	136
1093561	32	Single	Squamous cell carcinoma	I-II	IV	T2	N1	M1	4	No	Yes	Yes	Yes	No	1	1	37
1093707	36	Single	Adenocarcinoma	I-II	I	T1	N0	M0	1.6	Yes	No	No/Unknown	No	No	0	0	135
1097894	56	Married	Squamous cell carcinoma	III-IV	I	T1	N0	M0	6	Yes	Yes	No/Unknown	No	No	0	0	134
1098569	34	Single	Adenocarcinoma	I-II	I	T1	N0	M0	1.1	Yes	No	No/Unknown	No	No	0	0	140
1099660	57	Married	Squamous cell carcinoma	I-II	I	T1	N0	M0	1.4	Yes	No	No/Unknown	No	No	0	0	140
1099752	33	Married	Other	III-IV	III	T1	N1	M0	2	Yes	No	Yes	Yes	No	1	1	14
1100189	70	Single	Squamous cell carcinoma	I-II	I	T1	N0	M0	4.8	Yes	Yes	No/Unknown	No	No	0	0	134
1101825	38	Married	Other	III-IV	I	T1	N0	M0	1.7	Yes	No	No/Unknown	No	No	0	0	133
1102150	59	Single	Other	I-II	I	T1	N0	M0	1.8	Yes	Yes	Yes	No	No	0	0	136
1102153	88	Single	Squamous cell carcinoma	I-II	I	T1	N0	M0	3.7	No	Yes	No/Unknown	No	No	0	0	131
1102170	44	Married	Other	I-II	I	T1	N0	M0	0.7	Yes	No	No/Unknown	No	No	0	0	135
1106195	75	Married	Other	III-IV	I	T1	N0	M0	5	Yes	Yes	No/Unknown	No	No	0	0	58
1106834	72	Married	Squamous cell carcinoma	III-IV	II	T2	N0	M0	0.6	No	Yes	Yes	No	No	1	0	17
1107357	40	Married	Squamous cell carcinoma	III-IV	I	T1	N0	M0	2	Yes	No	No/Unknown	No	Yes	0	0	130
1113023	28	Married	Squamous cell carcinoma	I-II	I	T1	N0	M0	0.3	Yes	No	No/Unknown	No	No	0	0	131
1117305	60	Single	Adenocarcinoma	I-II	I	T1	N0	M0	4.4	Yes	Yes	No/Unknown	No	No	0	0	5
1121951	61	Married	Squamous cell carcinoma	I-II	II	T2	N0	M0	4	No	Yes	Yes	No	No	0	0	72
1123842	45	Married	Squamous cell carcinoma	I-II	I	T1	N0	M0	3	Yes	No	No/Unknown	No	Yes	0	0	126
1124684	41	Married	Adenocarcinoma	I-II	I	T1	N0	M0	3.5	Yes	No	No/Unknown	No	No	0	0	131
1131562	40	Single	Other	III-IV	III	T3-T4	N1	M0	7.6	No	Yes	Yes	Yes	No	0	0	121
1131747	63	Married	Other	I-II	I	T1	N0	M0	2.3	Yes	No	No/Unknown	No	No	0	0	124
1134598	71	Married	Squamous cell carcinoma	I-II	III	T2	N1	M0	5.3	Yes	Yes	Yes	Yes	No	0	0	126
1137826	32	Married	Squamous cell carcinoma	III-IV	IV	T2	N1	M1	6	Yes	Yes	Yes	Yes	No	1	1	25
1137945	33	Single	Other	III-IV	I	T1	N0	M0	1.8	Yes	No	No/Unknown	No	No	0	0	121
1143360	45	Married	Squamous cell carcinoma	I-II	II	T2	N0	M0	6.8	No	Yes	Yes	No	No	0	0	120
1145391	68	Married	Squamous cell carcinoma	I-II	II	T2	N0	M0	6.5	No	Yes	Yes	No	No	1	0	81
1146388	49	Married	Squamous cell carcinoma	III-IV	II	T2	N0	M0	4.6	No	Yes	Yes	No	No	1	1	38
1152507	49	Single	Other	I-II	I	T1	N0	M0	5.8	No	Yes	Yes	No	No	0	0	116
1156085	50	Married	Squamous cell carcinoma	III-IV	III	T1	N1	M0	3	Yes	Yes	Yes	Yes	No	0	0	118
1160067	54	Married	Other	III-IV	II	T2	N0	M0	4.8	No	Yes	Yes	No	No	0	0	114
1166105	62	Married	Squamous cell carcinoma	III-IV	IV	T1	N1	M1	3.3	Yes	Yes	Yes	Yes	No	1	1	50
1166951	64	Single	Squamous cell carcinoma	I-II	II	T2	N0	M0	4	No	Yes	Yes	No	No	0	0	53
1167337	70	Single	Other	I-II	I	T1	N0	M0	1.7	Yes	Yes	Yes	No	No	0	0	119
1167526	38	Married	Adenocarcinoma	III-IV	I	T1	N0	M0	2	No	Yes	Yes	No	No	0	0	120
1167916	50	Married	Squamous cell carcinoma	I-II	II	T2	N0	M0	4.9	No	Yes	Yes	No	No	1	1	21
1169762	42	Married	Squamous cell carcinoma	III-IV	III	T3-T4	N1	M0	3.3	No	Yes	Yes	Yes	No	1	1	13
1170684	66	Married	Squamous cell carcinoma	III-IV	III	T2	N1	M0	4	Yes	Yes	Yes	Yes	No	1	1	69
1171914	41	Married	Squamous cell carcinoma	I-II	I	T1	N0	M0	1.2	Yes	No	No/Unknown	No	No	0	0	102
1179599	37	Married	Other	I-II	I	T1	N0	M0	0.7	Yes	No	No/Unknown	No	No	0	0	108
1182628	36	Married	Squamous cell carcinoma	I-II	II	T2	N0	M0	8	No	Yes	Yes	No	No	0	0	114
1183804	37	Married	Adenocarcinoma	I-II	III	T1	N1	M0	2.3	Yes	Yes	Yes	Yes	No	0	0	91
1185560	43	Married	Other	I-II	I	T1	N0	M0	4.5	Yes	No	No/Unknown	No	No	0	0	109
1187898	30	Single	Squamous cell carcinoma	I-II	IV	T1	N1	M1	4.8	No	No	Yes	Yes	Yes	1	1	25
1188666	56	Married	Squamous cell carcinoma	III-IV	II	T2	N0	M0	3	No	Yes	Yes	No	No	0	0	108
1189122	48	Single	Other	III-IV	I	T1	N0	M0	1	Yes	Yes	No/Unknown	No	No	0	0	106
1190843	54	Single	Other	III-IV	I	T1	N0	M0	1.2	Yes	No	No/Unknown	No	No	0	0	109
1194297	48	Single	Squamous cell carcinoma	I-II	II	T2	N0	M0	7	No	Yes	Yes	No	No	1	1	20
1195328	62	Married	Squamous cell carcinoma	I-II	I	T1	N0	M0	2	Yes	Yes	No/Unknown	No	No	0	0	104
1195472	26	Single	Adenocarcinoma	I-II	I	T1	N0	M0	2	Yes	No	No/Unknown	No	No	0	0	107
1197048	40	Married	Other	I-II	I	T1	N0	M0	0.6	Yes	No	No/Unknown	No	No	0	0	105
1199197	55	Married	Squamous cell carcinoma	III-IV	III	T2	N1	M0	7.5	No	Yes	No/Unknown	Yes	Yes	0	0	103
1206722	50	Married	Other	III-IV	III	T1	N1	M0	2	Yes	Yes	Yes	Yes	No	1	1	24
1211579	77	Single	Squamous cell carcinoma	I-II	III	T1	N1	M0	2.6	Yes	Yes	Yes	Yes	No	1	1	64
1211751	43	Single	Squamous cell carcinoma	III-IV	III	T3-T4	N0	M0	4	No	Yes	Yes	No	No	1	1	68
1213931	43	Married	Squamous cell carcinoma	I-II	II	T2	N0	M0	1.5	Yes	Yes	Yes	No	No	0	0	99
1216015	47	Single	Squamous cell carcinoma	I-II	II	T2	N0	M0	4.6	No	Yes	Yes	No	No	0	0	99
1220647	46	Single	Other	III-IV	I	T1	N0	M0	3	Yes	Yes	Yes	No	No	1	1	18
1226843	59	Single	Other	III-IV	IV	T3-T4	N1	M1	4.8	No	Yes	No/Unknown	Yes	No	1	1	1
1230269	42	Single	Adenocarcinoma	I-II	I	T1	N0	M0	1	Yes	No	No/Unknown	No	No	0	0	2
1230547	70	Married	Squamous cell carcinoma	I-II	I	T1	N0	M0	1.6	No	Yes	No/Unknown	No	No	0	0	85
1231097	34	Single	Other	I-II	I	T1	N0	M0	3.1	Yes	No	No/Unknown	No	Yes	0	0	99
1232187	25	Single	Other	I-II	I	T1	N0	M0	0.4	Yes	No	No/Unknown	No	No	0	0	92
1236317	73	Married	Squamous cell carcinoma	I-II	I	T1	N0	M0	2.5	No	Yes	Yes	No	No	0	0	95
1240088	63	Single	Other	III-IV	III	T3-T4	N1	M0	8.6	No	Yes	No/Unknown	Yes	No	1	1	27
1240321	46	Single	Adenocarcinoma	I-II	III	T1	N1	M0	3.7	Yes	Yes	Yes	Yes	No	0	0	87
1240451	50	Married	Squamous cell carcinoma	I-II	I	T1	N0	M0	2.8	Yes	No	No/Unknown	No	No	0	0	92
1246985	75	Single	Squamous cell carcinoma	III-IV	II	T2	N0	M0	6.7	No	Yes	Yes	No	No	0	0	45
1249654	42	Single	Squamous cell carcinoma	III-IV	I	T1	N0	M0	3	Yes	Yes	Yes	No	No	0	0	71
1250205	64	Single	Adenocarcinoma	I-II	III	T2	N1	M0	5.5	Yes	Yes	Yes	Yes	No	0	0	110
1251278	36	Married	Squamous cell carcinoma	III-IV	I	T1	N0	M0	2	Yes	No	No/Unknown	No	No	0	0	90
1251480	70	Married	Other	I-II	I	T1	N0	M0	2.7	Yes	No	No/Unknown	No	No	0	0	89
1256647	48	Married	Squamous cell carcinoma	III-IV	III	T2	N1	M0	7.8	No	Yes	Yes	Yes	No	1	1	13
1262491	41	Single	Adenocarcinoma	I-II	I	T1	N0	M0	1.3	Yes	No	No/Unknown	No	No	0	0	98
1263642	41	Married	Squamous cell carcinoma	III-IV	IV	T2	N1	M1	6.9	No	Yes	Yes	Yes	No	1	1	13
1264742	62	Married	Other	I-II	I	T1	N0	M0	1	Yes	No	No/Unknown	No	No	0	0	85
1264754	32	Single	Other	III-IV	I	T1	N0	M0	1.2	Yes	No	No/Unknown	No	No	0	0	86
1267858	52	Married	Squamous cell carcinoma	III-IV	IV	T3-T4	N1	M1	10.7	No	Yes	Yes	Yes	No	1	1	12
1271743	65	Married	Other	I-II	I	T1	N0	M0	4.5	Yes	Yes	No/Unknown	No	No	1	1	47
1275767	39	Married	Other	III-IV	I	T1	N0	M0	1.3	Yes	No	No/Unknown	No	No	0	0	74
1276411	61	Single	Squamous cell carcinoma	III-IV	I	T1	N0	M0	1.2	Yes	No	No/Unknown	No	No	0	0	81
1277554	42	Single	Squamous cell carcinoma	I-II	I	T1	N0	M0	5	No	Yes	Yes	No	No	0	0	82
1278819	31	Single	Other	III-IV	I	T1	N0	M0	1.5	Yes	No	No/Unknown	No	No	0	0	51
1282784	49	Married	Other	III-IV	IV	T1	N1	M1	6.5	No	Yes	Yes	Yes	No	0	0	79
1285161	52	Married	Squamous cell carcinoma	I-II	III	T1	N1	M0	2.8	No	Yes	Yes	Yes	No	0	0	72
1286922	67	Married	Squamous cell carcinoma	III-IV	II	T2	N0	M0	7	Yes	Yes	Yes	No	No	0	0	78
1291040	50	Single	Squamous cell carcinoma	I-II	II	T2	N0	M0	5.7	No	Yes	Yes	No	No	1	1	27
1292875	62	Married	Squamous cell carcinoma	III-IV	III	T2	N1	M0	4.6	No	Yes	Yes	Yes	No	0	0	51
1292922	57	Single	Other	I-II	I	T1	N0	M0	1.2	Yes	Yes	No/Unknown	No	No	0	0	73
1293177	51	Married	Other	III-IV	I	T1	N0	M0	2.9	Yes	Yes	Yes	No	No	1	1	25
1294452	57	Married	Other	III-IV	I	T1	N0	M0	2.3	Yes	No	No/Unknown	No	Yes	0	0	34
1294802	47	Single	Adenocarcinoma	I-II	I	T1	N0	M0	0.9	Yes	No	No/Unknown	No	No	0	0	78
1294858	33	Married	Other	III-IV	III	T2	N1	M0	5.3	No	Yes	Yes	Yes	No	1	1	54
1301514	63	Married	Other	III-IV	II	T2	N0	M0	4	No	Yes	Yes	No	No	0	0	74
1302785	64	Single	Other	I-II	II	T2	N0	M0	1.5	No	Yes	Yes	No	No	0	0	7
1304611	53	Single	Adenocarcinoma	III-IV	I	T1	N0	M0	2.5	Yes	No	No/Unknown	No	Yes	0	0	73
1305533	69	Married	Squamous cell carcinoma	I-II	I	T1	N0	M0	0.3	Yes	No	No/Unknown	No	No	0	0	73
1305535	64	Married	Other	III-IV	IV	T3-T4	N0	M0	13.2	No	Yes	Yes	No	No	0	0	4
1312189	58	Married	Adenocarcinoma	I-II	I	T1	N0	M0	0.5	Yes	No	No/Unknown	No	No	0	0	72
1312838	53	Married	Other	I-II	IV	T2	N1	M1	4.5	No	Yes	Yes	Yes	No	1	0	46
1319268	48	Married	Squamous cell carcinoma	I-II	I	T1	N0	M0	0.7	Yes	No	No/Unknown	No	Yes	0	0	59
1325122	33	Single	Adenocarcinoma	I-II	I	T1	N0	M0	3.3	Yes	No	No/Unknown	No	No	0	0	69
1325967	40	Single	Adenocarcinoma	III-IV	I	T1	N0	M0	1.1	Yes	No	No/Unknown	No	No	0	0	66
1326949	82	Single	Other	I-II	III	T1	N1	M0	3.3	Yes	Yes	No/Unknown	Yes	Yes	0	0	66
1327333	59	Married	Other	I-II	I	T1	N0	M0	1.6	Yes	No	No/Unknown	No	Yes	1	0	11
1329011	58	Married	Other	I-II	III	T2	N1	M0	2.5	Yes	Yes	Yes	Yes	Yes	0	0	65
1329307	28	Single	Squamous cell carcinoma	III-IV	I	T1	N0	M0	2.3	Yes	Yes	Yes	No	Yes	1	1	36
1330255	63	Married	Squamous cell carcinoma	III-IV	III	T3-T4	N1	M0	10	No	No	Yes	Yes	Yes	1	1	19
1332883	45	Married	Squamous cell carcinoma	III-IV	III	T1	N1	M0	0.7	Yes	Yes	Yes	Yes	No	0	0	65
1336090	73	Single	Squamous cell carcinoma	I-II	I	T1	N0	M0	3.3	Yes	Yes	Yes	No	No	0	0	48
1336590	48	Married	Squamous cell carcinoma	I-II	I	T1	N0	M0	0.2	Yes	No	No/Unknown	No	No	0	0	40
1340329	53	Married	Squamous cell carcinoma	I-II	I	T1	N0	M0	0.3	Yes	No	No/Unknown	No	No	0	0	64
1340873	54	Single	Squamous cell carcinoma	I-II	III	T2	N1	M0	3.6	Yes	Yes	Yes	Yes	No	0	0	63
1341524	53	Married	Other	I-II	II	T2	N0	M0	4.5	Yes	Yes	Yes	No	No	0	0	63
1343397	50	Married	Other	III-IV	I	T1	N0	M0	2.5	Yes	No	No/Unknown	No	No	0	0	62
1351866	51	Single	Other	I-II	I	T1	N0	M0	0.2	Yes	No	No/Unknown	No	No	0	0	59
1352416	86	Single	Squamous cell carcinoma	III-IV	IV	T3-T4	N0	M1	5.5	No	Yes	No/Unknown	No	Yes	1	1	4
1353782	81	Married	Squamous cell carcinoma	III-IV	IV	T1	N1	M1	7.9	No	Yes	Yes	Yes	No	1	1	16
1354668	61	Married	Adenocarcinoma	I-II	IV	T3-T4	N1	M1	5.2	Yes	Yes	Yes	Yes	No	1	1	5
1355726	89	Single	Other	III-IV	I	T1	N0	M0	0.8	No	No	No/Unknown	No	No	1	1	3
1356028	33	Married	Squamous cell carcinoma	I-II	I	T1	N0	M0	5.2	No	Yes	Yes	No	No	0	0	57
1357193	28	Married	Squamous cell carcinoma	III-IV	I	T1	N0	M0	2.5	Yes	No	No/Unknown	No	No	0	0	53
1360436	49	Single	Other	III-IV	III	T3-T4	N0	M0	3.7	No	Yes	Yes	No	No	1	1	31
1364788	52	Single	Other	I-II	I	T1	N0	M0	2	Yes	No	No/Unknown	No	No	0	0	56
1365933	43	Single	Squamous cell carcinoma	III-IV	IV	T3-T4	N1	M1	8	Yes	Yes	Yes	Yes	No	0	0	53
1366561	58	Married	Other	I-II	I	T1	N0	M0	0.8	Yes	No	No/Unknown	No	Yes	0	0	56
1366698	44	Married	Other	III-IV	III	T1	N1	M0	3.5	Yes	Yes	Yes	Yes	No	1	1	25
1372502	49	Single	Other	I-II	I	T1	N0	M0	1.3	Yes	No	No/Unknown	No	No	0	0	52
1378162	52	Married	Squamous cell carcinoma	III-IV	I	T1	N0	M0	1	Yes	No	No/Unknown	No	No	0	0	52
1382225	42	Single	Squamous cell carcinoma	I-II	II	T2	N0	M0	5	No	Yes	Yes	No	No	0	0	50
1382840	73	Married	Other	I-II	I	T1	N0	M0	6	Yes	Yes	Yes	No	No	0	0	49
1382947	82	Single	Adenocarcinoma	I-II	I	T1	N0	M0	3.8	Yes	Yes	No/Unknown	No	No	0	0	51
1384955	48	Single	Other	III-IV	I	T1	N0	M0	1.2	Yes	No	No/Unknown	No	No	0	0	49
1387684	31	Married	Other	I-II	I	T1	N0	M0	3	Yes	No	No/Unknown	No	No	0	0	48
1390661	39	Single	Other	III-IV	III	T2	N1	M0	4	Yes	Yes	Yes	Yes	No	0	0	48
1391086	56	Married	Squamous cell carcinoma	I-II	II	T2	N0	M0	5	No	Yes	Yes	No	No	0	0	53
5379624	44	Married	Other	I-II	IV	T3-T4	N1	M1	6	No	Yes	Yes	Yes	No	1	1	25
5443387	38	Married	Squamous cell carcinoma	I-II	I	T1	N0	M0	2.4	Yes	No	No/Unknown	No	No	0	0	165
5445651	50	Married	Squamous cell carcinoma	I-II	I	T1	N0	M0	1.5	Yes	No	No/Unknown	No	No	0	0	161
5497722	35	Married	Other	III-IV	I	T1	N0	M0	0.4	Yes	No	Yes	No	No	0	0	43
5538970	71	Married	Other	I-II	II	T2	N0	M0	4	Yes	Yes	No/Unknown	No	No	1	1	51
5574890	31	Married	Other	I-II	I	T1	N0	M0	3.3	Yes	Yes	Yes	No	No	0	0	4
5586677	73	Single	Squamous cell carcinoma	III-IV	II	T2	N0	M0	3.5	Yes	Yes	Yes	No	No	0	0	15
5593024	45	Married	Squamous cell carcinoma	III-IV	I	T1	N0	M0	4	No	Yes	Yes	No	No	0	0	112
5625540	44	Married	Other	I-II	I	T1	N0	M0	1.5	Yes	No	No/Unknown	No	No	0	0	16
5648723	38	Married	Other	I-II	I	T1	N0	M0	0.3	Yes	No	No/Unknown	No	No	0	0	97
5712956	67	Single	Squamous cell carcinoma	I-II	III	T3-T4	N0	M0	6.2	No	Yes	No/Unknown	No	No	0	0	80
5725909	43	Married	Squamous cell carcinoma	I-II	I	T1	N0	M0	0.9	Yes	No	No/Unknown	No	No	0	0	82
5736384	42	Married	Other	I-II	I	T1	N0	M0	1.4	Yes	No	No/Unknown	No	No	0	0	68
5761634	65	Married	Squamous cell carcinoma	III-IV	IV	T3-T4	N1	M0	5.6	No	No	Yes	Yes	No	1	1	12
5794337	45	Married	Squamous cell carcinoma	I-II	II	T2	N0	M0	7	No	Yes	Yes	No	No	0	0	15
8817230	80	Single	Adenocarcinoma	III-IV	IV	T3-T4	N0	M1	3.8	No	Yes	Yes	No	Yes	1	1	18
8854111	90	Single	Squamous cell carcinoma	III-IV	III	T3-T4	N0	M0	4	No	Yes	No/Unknown	No	Yes	1	0	50
8903147	87	Single	Squamous cell carcinoma	I-II	III	T3-T4	N0	M0	7	No	Yes	No/Unknown	No	No	1	1	27
8938287	83	Married	Other	I-II	I	T1	N0	M0	3	Yes	Yes	Yes	No	Yes	1	0	13
8964403	81	Married	Other	III-IV	I	T1	N0	M0	2.5	Yes	No	No/Unknown	No	Yes	0	0	77
8984053	68	Married	Other	I-II	IV	T3-T4	N1	M1	8	Yes	No	Yes	Yes	Yes	1	1	37
9035453	43	Married	Other	III-IV	I	T1	N0	M0	4.7	Yes	No	No/Unknown	No	No	1	1	23
9037176	76	Single	Other	I-II	II	T2	N0	M0	2.2	Yes	Yes	Yes	No	No	0	0	97
9037591	55	Married	Squamous cell carcinoma	III-IV	I	T1	N0	M0	4.2	Yes	No	No/Unknown	No	No	1	0	138
9037974	59	Single	Squamous cell carcinoma	I-II	IV	T3-T4	N1	M1	17	No	Yes	Yes	Yes	No	1	1	4
9039364	44	Married	Other	I-II	I	T1	N0	M0	0.1	Yes	No	No/Unknown	No	No	0	0	92
9039926	56	Married	Other	III-IV	I	T1	N0	M0	4.1	Yes	Yes	Yes	No	Yes	0	0	185
9040111	38	Married	Adenocarcinoma	III-IV	II	T2	N0	M0	3.5	No	Yes	Yes	No	No	1	1	7
9040740	80	Single	Squamous cell carcinoma	III-IV	IV	T3-T4	N0	M0	4.8	No	Yes	Yes	No	Yes	1	0	116
9041673	53	Single	Other	III-IV	I	T1	N0	M0	3	Yes	No	No/Unknown	No	No	0	0	188
9041737	39	Single	Adenocarcinoma	I-II	I	T1	N0	M0	3	Yes	No	No/Unknown	No	No	0	0	185
9044534	61	Married	Adenocarcinoma	III-IV	II	T2	N0	M0	5	Yes	Yes	Yes	No	Yes	0	0	181
9047682	48	Married	Other	III-IV	III	T2	N1	M0	4.8	Yes	Yes	Yes	Yes	No	1	1	12
9051820	51	Married	Squamous cell carcinoma	I-II	II	T2	N0	M0	5	No	Yes	Yes	No	No	1	1	41
9051884	64	Single	Squamous cell carcinoma	I-II	I	T1	N0	M0	1.8	Yes	No	No/Unknown	No	No	0	0	1
9052583	78	Married	Other	I-II	I	T1	N0	M0	0.2	Yes	No	No/Unknown	No	No	0	0	174
9053233	37	Single	Squamous cell carcinoma	III-IV	I	T1	N0	M0	1	Yes	No	No/Unknown	No	No	1	0	145
9054925	46	Married	Other	I-II	I	T1	N0	M0	0.6	Yes	No	No/Unknown	No	No	0	0	178
9055333	49	Single	Squamous cell carcinoma	III-IV	I	T1	N0	M0	1.3	Yes	No	No/Unknown	No	Yes	1	0	74
9064705	38	Single	Other	I-II	III	T1	N1	M0	8	Yes	Yes	Yes	Yes	No	0	0	164
9064736	51	Married	Other	I-II	I	T1	N0	M0	7	Yes	Yes	No/Unknown	No	No	0	0	156
9065238	41	Single	Squamous cell carcinoma	I-II	I	T1	N0	M0	0.1	Yes	No	No/Unknown	No	No	0	0	159
9066417	56	Single	Other	I-II	I	T1	N0	M0	0.3	Yes	No	No/Unknown	No	No	0	0	152
9066433	51	Married	Other	I-II	I	T1	N0	M0	2.5	Yes	No	No/Unknown	No	No	0	0	82
9066446	55	Married	Squamous cell carcinoma	I-II	I	T1	N0	M0	0.6	Yes	No	No/Unknown	No	No	0	0	154
9066457	33	Single	Squamous cell carcinoma	I-II	I	T1	N0	M0	0.1	Yes	No	No/Unknown	No	No	0	0	157
9066643	47	Married	Squamous cell carcinoma	I-II	I	T1	N0	M0	4.2	Yes	No	No/Unknown	No	No	0	0	156
9066677	36	Married	Other	I-II	I	T1	N0	M0	1.7	Yes	No	No/Unknown	No	No	0	0	77
9067248	57	Married	Other	III-IV	I	T1	N0	M0	2.5	Yes	No	No/Unknown	No	No	0	0	161
9068108	45	Single	Squamous cell carcinoma	III-IV	II	T2	N0	M0	6	No	Yes	Yes	No	No	1	1	5
9069098	51	Single	Other	III-IV	I	T1	N0	M0	6	No	Yes	Yes	No	No	0	0	140
9070808	55	Single	Squamous cell carcinoma	I-II	I	T1	N0	M0	0.1	Yes	No	No/Unknown	No	No	0	0	152
9070884	64	Married	Other	III-IV	III	T3-T4	N0	M0	10	No	Yes	Yes	No	No	1	0	3
9071973	48	Married	Squamous cell carcinoma	I-II	I	T1	N0	M0	0.5	Yes	No	No/Unknown	No	No	0	0	49
9073953	33	Single	Squamous cell carcinoma	III-IV	I	T1	N0	M0	1.5	Yes	Yes	No/Unknown	No	No	1	1	67
9074023	50	Single	Squamous cell carcinoma	III-IV	II	T2	N0	M0	7	No	Yes	Yes	No	No	0	0	146
9074161	45	Married	Other	I-II	I	T1	N0	M0	0.6	Yes	No	No/Unknown	No	No	0	0	150
9074271	82	Married	Squamous cell carcinoma	I-II	II	T2	N0	M0	4.2	No	Yes	No/Unknown	No	No	1	1	27
9074344	62	Married	Other	I-II	II	T2	N0	M0	8	Yes	Yes	Yes	No	Yes	0	0	138
9074926	47	Married	Other	I-II	III	T1	N1	M0	4.5	Yes	Yes	Yes	Yes	No	0	0	154
9075085	56	Married	Adenocarcinoma	I-II	I	T1	N0	M0	1.3	Yes	Yes	No/Unknown	No	No	1	1	94
9075214	80	Married	Squamous cell carcinoma	I-II	III	T3-T4	N0	M0	5.9	No	Yes	No/Unknown	No	No	1	1	19
9075639	77	Single	Other	I-II	I	T1	N0	M0	5.4	No	Yes	Yes	No	No	1	1	13
9075757	27	Married	Other	I-II	IV	T1	N0	M1	2.5	Yes	No	No/Unknown	No	Yes	1	1	7
9077378	53	Single	Other	I-II	I	T1	N0	M0	0.9	Yes	No	No/Unknown	No	No	0	0	151
9077392	45	Married	Other	I-II	IV	T1	N0	M1	1.1	Yes	No	No/Unknown	No	No	0	0	147
9077438	38	Single	Squamous cell carcinoma	I-II	I	T1	N0	M0	0.1	Yes	No	No/Unknown	No	Yes	0	0	148
9078243	51	Married	Other	I-II	I	T1	N0	M0	4.3	Yes	No	No/Unknown	No	Yes	0	0	145
9080926	57	Married	Other	III-IV	I	T1	N0	M0	2.2	Yes	No	Yes	No	No	0	0	137
9083772	53	Married	Squamous cell carcinoma	I-II	I	T1	N0	M0	0.2	Yes	No	No/Unknown	No	No	0	0	137
9086229	43	Single	Adenocarcinoma	I-II	I	T1	N0	M0	0.8	Yes	No	No/Unknown	No	No	0	0	137
9087195	30	Married	Other	I-II	I	T1	N0	M0	1.999	Yes	No	No/Unknown	No	No	0	0	8
9088886	35	Single	Squamous cell carcinoma	I-II	I	T1	N0	M0	0.6	Yes	No	No/Unknown	No	No	0	0	138
9090608	38	Married	Adenocarcinoma	III-IV	I	T1	N0	M0	0.3	Yes	No	No/Unknown	No	No	0	0	133
9091371	73	Single	Squamous cell carcinoma	I-II	II	T2	N0	M0	3	No	Yes	Yes	No	No	0	0	139
9092400	51	Single	Other	I-II	I	T1	N0	M0	5	Yes	Yes	Yes	No	No	0	0	136
9092967	46	Single	Adenocarcinoma	I-II	I	T1	N0	M0	3	Yes	No	No/Unknown	No	No	0	0	142
9093964	39	Single	Squamous cell carcinoma	I-II	III	T3-T4	N1	M0	8	Yes	Yes	Yes	Yes	No	0	0	133
9096239	35	Single	Squamous cell carcinoma	III-IV	I	T1	N0	M0	0.7	Yes	No	No/Unknown	No	No	0	0	131
9096245	38	Married	Squamous cell carcinoma	III-IV	I	T1	N0	M0	1.1	Yes	No	No/Unknown	No	No	0	0	126
9097627	51	Married	Squamous cell carcinoma	I-II	IV	T3-T4	N1	M1	8	No	Yes	Yes	Yes	No	1	1	26
9097750	57	Single	Adenocarcinoma	I-II	III	T2	N1	M0	4	Yes	Yes	Yes	Yes	No	1	1	53
9097956	58	Single	Other	III-IV	I	T1	N0	M0	6.2	Yes	No	No/Unknown	No	Yes	1	1	48
9098775	62	Single	Other	I-II	II	T2	N0	M0	3.999	No	Yes	Yes	No	No	0	0	124
9099239	66	Single	Other	III-IV	I	T1	N0	M0	1.2	Yes	Yes	No/Unknown	No	Yes	0	0	126
9099241	41	Married	Other	I-II	I	T1	N0	M0	3	Yes	No	No/Unknown	No	No	0	0	127
9101951	38	Married	Squamous cell carcinoma	III-IV	I	T1	N0	M0	2.8	Yes	Yes	No/Unknown	No	No	0	0	122
9102597	50	Married	Other	I-II	I	T1	N0	M0	0.6	Yes	No	No/Unknown	No	No	0	0	127
9103067	47	Single	Other	III-IV	I	T1	N0	M0	3.8	Yes	No	No/Unknown	No	Yes	0	0	100
9103067	47	Single	Other	I-II	I	T1	N0	M0	1	Yes	No	No/Unknown	No	Yes	0	0	98
9108083	39	Married	Other	III-IV	I	T1	N0	M0	5.5	Yes	No	No/Unknown	No	No	0	0	116
9110587	80	Single	Squamous cell carcinoma	I-II	IV	T3-T4	N0	M0	2.5	Yes	Yes	Yes	No	No	1	1	10
9110839	85	Single	Squamous cell carcinoma	III-IV	III	T3-T4	N1	M0	9.4	Yes	Yes	No/Unknown	Yes	No	1	0	4
9111932	44	Single	Squamous cell carcinoma	I-II	I	T1	N0	M0	0.3	Yes	No	No/Unknown	No	Yes	0	0	109
9117421	39	Married	Squamous cell carcinoma	I-II	III	T1	N1	M0	1.2	Yes	Yes	Yes	Yes	No	0	0	30
9118427	36	Married	Squamous cell carcinoma	III-IV	II	T2	N0	M0	6.5	No	Yes	Yes	No	No	0	0	106
9118766	67	Single	Squamous cell carcinoma	I-II	III	T1	N1	M0	4.5	Yes	Yes	Yes	Yes	No	0	0	99
9122610	73	Single	Squamous cell carcinoma	III-IV	III	T2	N1	M0	3	Yes	Yes	Yes	Yes	No	1	0	36
9123970	38	Single	Adenocarcinoma	I-II	I	T1	N0	M0	3.2	Yes	No	No/Unknown	No	Yes	1	1	49
9125436	28	Single	Squamous cell carcinoma	III-IV	I	T1	N0	M0	3	Yes	No	No/Unknown	No	No	0	0	107
9125480	34	Married	Other	I-II	I	T1	N0	M0	7.7	Yes	No	No/Unknown	No	No	0	0	108
9125513	47	Married	Squamous cell carcinoma	I-II	I	T1	N0	M0	0.1	Yes	No	No/Unknown	No	No	0	0	106
9125803	31	Married	Other	I-II	I	T1	N0	M0	1.3	Yes	No	No/Unknown	No	No	0	0	104
9126257	56	Married	Squamous cell carcinoma	III-IV	I	T1	N0	M0	0.4	Yes	No	No/Unknown	No	No	0	0	104
9126523	39	Single	Squamous cell carcinoma	III-IV	IV	T3-T4	N1	M1	5	No	Yes	Yes	Yes	No	1	1	11
9126526	41	Married	Squamous cell carcinoma	I-II	I	T1	N0	M0	0.8	Yes	No	No/Unknown	No	No	0	0	104
9126568	37	Single	Adenocarcinoma	I-II	I	T1	N0	M0	1.3	Yes	No	No/Unknown	No	Yes	0	0	107
9126857	36	Married	Squamous cell carcinoma	I-II	I	T1	N0	M0	0.6	Yes	No	No/Unknown	No	No	0	0	104
9128644	51	Single	Other	III-IV	I	T1	N0	M0	2.3	Yes	No	No/Unknown	No	No	0	0	99
9130388	68	Single	Squamous cell carcinoma	III-IV	III	T3-T4	N1	M0	10	No	Yes	Yes	Yes	No	0	0	98
9134392	55	Married	Other	III-IV	III	T1	N1	M0	2.7	Yes	Yes	Yes	Yes	No	0	0	94
9134885	66	Single	Squamous cell carcinoma	I-II	II	T2	N0	M0	2.7	Yes	No	No/Unknown	No	No	1	1	17
9134887	24	Single	Adenocarcinoma	III-IV	I	T1	N0	M0	4.1	Yes	No	No/Unknown	No	No	0	0	94
9134888	59	Married	Other	I-II	I	T1	N0	M0	0.6	Yes	No	No/Unknown	No	No	0	0	90
9134891	51	Married	Other	III-IV	II	T2	N0	M0	4.5	Yes	Yes	Yes	No	No	0	0	91
9135393	59	Single	Squamous cell carcinoma	I-II	III	T1	N1	M0	4.999	No	Yes	Yes	Yes	No	1	1	31
9135525	48	Married	Adenocarcinoma	III-IV	II	T2	N0	M0	3.5	Yes	Yes	Yes	No	No	0	0	84
9136026	38	Married	Adenocarcinoma	III-IV	I	T1	N0	M0	1.5	Yes	No	No/Unknown	No	No	0	0	85
9136246	47	Married	Adenocarcinoma	I-II	I	T1	N0	M0	1	Yes	No	No/Unknown	No	No	0	0	86
9136281	39	Married	Other	I-II	I	T1	N0	M0	1.1	Yes	No	No/Unknown	No	No	0	0	87
9136307	85	Single	Other	I-II	I	T1	N0	M0	3	Yes	Yes	No/Unknown	No	No	0	0	89
9136991	56	Married	Squamous cell carcinoma	I-II	II	T2	N0	M0	5.5	Yes	Yes	Yes	No	No	0	0	90
9137048	41	Single	Squamous cell carcinoma	III-IV	III	T2	N1	M0	3.7	Yes	Yes	Yes	Yes	No	1	1	18
9137285	66	Married	Adenocarcinoma	III-IV	IV	T3-T4	N0	M0	4	No	Yes	Yes	No	Yes	0	0	89
9137346	41	Married	Other	I-II	II	T2	N0	M0	4	Yes	Yes	Yes	No	No	1	1	61
9139432	45	Married	Other	I-II	I	T1	N0	M0	1.5	Yes	No	No/Unknown	No	No	0	0	80
9140433	40	Married	Squamous cell carcinoma	I-II	I	T1	N0	M0	2.2	Yes	No	No/Unknown	No	No	1	0	21
9140850	52	Single	Other	III-IV	III	T2	N1	M0	4.5	Yes	Yes	Yes	Yes	No	0	0	84
9141049	55	Married	Squamous cell carcinoma	I-II	III	T1	N1	M0	3.2	Yes	Yes	Yes	Yes	No	0	0	94
9141151	50	Married	Squamous cell carcinoma	III-IV	I	T1	N0	M0	2.5	Yes	No	No/Unknown	No	No	0	0	90
9141281	74	Single	Squamous cell carcinoma	III-IV	II	T2	N0	M0	5.8	No	Yes	Yes	No	No	1	1	79
9142248	63	Single	Squamous cell carcinoma	I-II	IV	T1	N1	M1	6	No	Yes	Yes	Yes	No	1	1	15
9143645	38	Married	Adenocarcinoma	I-II	I	T1	N0	M0	1	Yes	No	No/Unknown	No	No	0	0	79
9145819	62	Married	Other	III-IV	IV	T3-T4	N1	M1	6.2	Yes	Yes	Yes	Yes	No	0	0	79
9149384	65	Single	Other	I-II	III	T2	N1	M0	5.5	Yes	Yes	Yes	Yes	No	0	0	74
9150168	82	Single	Squamous cell carcinoma	I-II	II	T2	N0	M0	8	Yes	Yes	No/Unknown	No	No	0	0	74
9150738	63	Married	Other	III-IV	II	T2	N0	M0	4.2	Yes	Yes	Yes	No	No	0	0	73
9150739	53	Single	Squamous cell carcinoma	III-IV	IV	T2	N0	M1	4.6	No	No	Yes	No	No	1	1	47
9151168	51	Single	Squamous cell carcinoma	I-II	I	T1	N0	M0	0.2	Yes	No	No/Unknown	No	No	0	0	71
9151398	89	Single	Squamous cell carcinoma	I-II	II	T2	N0	M0	4	No	Yes	No/Unknown	No	No	1	1	10
9152874	33	Married	Other	I-II	I	T1	N0	M0	0.8	Yes	No	No/Unknown	No	No	0	0	70
9155600	67	Married	Adenocarcinoma	III-IV	II	T2	N0	M0	5	Yes	Yes	Yes	No	Yes	0	0	70
9159538	41	Married	Other	I-II	I	T1	N0	M0	4.6	No	Yes	Yes	No	No	0	0	5
9161310	55	Married	Squamous cell carcinoma	I-II	III	T3-T4	N0	M0	4.4	No	Yes	Yes	No	No	0	0	62
9161556	50	Married	Other	I-II	I	T1	N0	M0	2	Yes	No	No/Unknown	No	No	0	0	67
9163325	52	Single	Other	III-IV	III	T1	N1	M0	5	Yes	Yes	Yes	Yes	No	1	1	54
9165559	49	Married	Squamous cell carcinoma	I-II	II	T2	N0	M0	3.2	No	Yes	Yes	No	No	0	0	68
9165708	44	Single	Squamous cell carcinoma	III-IV	I	T1	N0	M0	6.5	Yes	Yes	No/Unknown	No	No	0	0	50
9165786	83	Married	Squamous cell carcinoma	III-IV	II	T2	N0	M0	2.7	Yes	Yes	Yes	No	No	0	0	55
9171682	34	Married	Adenocarcinoma	I-II	I	T1	N0	M0	2.4	Yes	Yes	Yes	No	No	0	0	17
9174160	50	Married	Squamous cell carcinoma	I-II	IV	T2	N1	M1	7	No	Yes	Yes	Yes	No	0	0	50
9175054	53	Single	Other	III-IV	I	T1	N0	M0	1.9	Yes	No	Yes	No	No	0	0	50
9176779	48	Single	Adenocarcinoma	I-II	I	T1	N0	M0	1.8	Yes	No	No/Unknown	No	No	0	0	49
9179330	47	Married	Other	I-II	I	T1	N0	M0	0.2	Yes	No	No/Unknown	No	No	0	0	50
9179696	37	Single	Other	III-IV	III	T1	N1	M0	1.6	Yes	No	No/Unknown	Yes	No	1	1	34
9182061	37	Married	Other	III-IV	I	T1	N0	M0	6	Yes	No	No/Unknown	No	No	1	1	11
9182070	37	Single	Squamous cell carcinoma	III-IV	I	T1	N0	M0	1.3	Yes	No	No/Unknown	No	No	1	0	21
10831452	51	Married	Other	I-II	I	T1	N0	M0	3.5	Yes	Yes	No/Unknown	No	No	0	0	148
10859231	39	Married	Squamous cell carcinoma	I-II	I	T1	N0	M0	0.5	Yes	No	No/Unknown	No	No	0	0	171
10969089	40	Married	Other	I-II	I	T1	N0	M0	5.8	No	Yes	No/Unknown	No	No	1	1	61
10972612	38	Married	Squamous cell carcinoma	III-IV	II	T2	N0	M0	4.4	No	Yes	Yes	No	No	1	1	14
10972862	62	Single	Other	I-II	I	T1	N0	M0	3.1	Yes	Yes	No/Unknown	No	No	0	0	131
11030820	57	Married	Squamous cell carcinoma	I-II	III	T1	N1	M0	4.999	No	Yes	Yes	Yes	No	0	0	100
11032254	50	Single	Squamous cell carcinoma	III-IV	I	T1	N0	M0	4.1	Yes	Yes	No/Unknown	No	No	0	0	105
11033929	46	Married	Adenocarcinoma	I-II	I	T1	N0	M0	0.3	Yes	No	No/Unknown	No	No	0	0	102
11068268	54	Single	Squamous cell carcinoma	I-II	III	T3-T4	N0	M0	8	No	Yes	Yes	No	No	0	0	94
11080384	42	Married	Other	I-II	III	T3-T4	N1	M0	5	Yes	Yes	Yes	Yes	No	0	0	83
11082188	66	Single	Squamous cell carcinoma	I-II	III	T3-T4	N0	M0	2	No	Yes	Yes	No	No	1	1	8
11122654	75	Single	Squamous cell carcinoma	I-II	III	T3-T4	N0	M0	10	No	Yes	No/Unknown	No	No	0	0	65
14026379	62	Single	Other	I-II	IV	T2	N1	M1	6	No	Yes	Yes	Yes	No	1	1	135
14146294	47	Single	Adenocarcinoma	III-IV	II	T2	N0	M0	6	No	Yes	Yes	No	No	1	1	11
14155414	61	Single	Other	I-II	I	T1	N0	M0	2.5	Yes	Yes	No/Unknown	No	No	0	0	93
14182927	42	Married	Other	I-II	III	T3-T4	N0	M0	3.6	Yes	Yes	Yes	No	No	1	1	46
14189419	27	Single	Other	I-II	I	T1	N0	M0	0.2	Yes	No	No/Unknown	No	No	0	0	62
15841176	51	Married	Squamous cell carcinoma	I-II	I	T1	N0	M0	0.7	Yes	No	No/Unknown	No	Yes	0	0	85
16117849	30	Single	Other	III-IV	I	T1	N0	M0	3.2	Yes	No	No/Unknown	No	No	0	0	190
16119121	71	Married	Squamous cell carcinoma	I-II	IV	T3-T4	N1	M1	9	No	Yes	Yes	Yes	No	1	1	29
16123143	72	Married	Squamous cell carcinoma	III-IV	II	T2	N0	M0	7	Yes	Yes	Yes	No	No	0	0	190
16127104	43	Married	Squamous cell carcinoma	I-II	II	T2	N0	M0	3.5	Yes	Yes	Yes	No	No	0	0	191
16148124	39	Married	Adenocarcinoma	III-IV	III	T1	N1	M0	3.8	Yes	Yes	Yes	Yes	No	0	0	180
16149938	43	Married	Squamous cell carcinoma	I-II	III	T1	N1	M0	6	No	Yes	Yes	Yes	No	0	0	181
16157842	58	Married	Other	III-IV	I	T1	N0	M0	1	Yes	No	No/Unknown	No	No	0	0	179
16160943	41	Single	Other	I-II	I	T1	N0	M0	6	Yes	Yes	No/Unknown	No	No	1	1	73
16168612	41	Single	Adenocarcinoma	III-IV	III	T1	N1	M0	6	Yes	Yes	Yes	Yes	No	1	1	30
16175669	33	Single	Adenocarcinoma	III-IV	II	T2	N0	M0	6.7	No	Yes	Yes	No	No	1	1	6
16177977	40	Single	Squamous cell carcinoma	I-II	II	T2	N0	M0	5	No	Yes	Yes	No	No	0	0	172
16181945	38	Single	Other	III-IV	III	T2	N1	M0	8	Yes	Yes	Yes	Yes	No	0	0	173
16198292	29	Married	Adenocarcinoma	I-II	I	T1	N0	M0	4.1	Yes	Yes	Yes	No	No	0	0	106
16213526	53	Married	Adenocarcinoma	III-IV	III	T2	N1	M0	2	Yes	Yes	Yes	Yes	No	0	0	162
16219991	28	Married	Squamous cell carcinoma	I-II	III	T1	N1	M0	3	Yes	Yes	Yes	Yes	No	0	0	23
16220924	72	Single	Squamous cell carcinoma	III-IV	II	T2	N0	M0	3.3	No	Yes	Yes	No	No	1	0	97
16224122	47	Married	Adenocarcinoma	I-II	I	T1	N0	M0	1.2	Yes	No	No/Unknown	No	No	0	0	159
16233511	49	Single	Other	I-II	I	T1	N0	M0	2.8	Yes	Yes	Yes	No	Yes	0	0	72
16244385	50	Married	Adenocarcinoma	I-II	I	T1	N0	M0	0.8	Yes	No	No/Unknown	No	Yes	0	0	127
16254551	42	Married	Squamous cell carcinoma	I-II	I	T1	N0	M0	2	No	No	No/Unknown	No	No	0	0	20
16270830	36	Married	Squamous cell carcinoma	I-II	II	T2	N0	M0	7	No	Yes	Yes	No	No	0	0	147
16271932	33	Married	Squamous cell carcinoma	III-IV	II	T2	N0	M0	8	No	Yes	Yes	No	No	1	1	23
16293688	45	Married	Other	III-IV	II	T2	N0	M0	6	No	Yes	Yes	No	No	1	1	53
16309810	35	Married	Adenocarcinoma	III-IV	I	T1	N0	M0	1.2	Yes	No	No/Unknown	No	No	0	0	150
16312220	51	Single	Adenocarcinoma	III-IV	III	T3-T4	N1	M0	4.5	No	Yes	Yes	Yes	No	1	1	7
16316209	38	Married	Other	I-II	I	T1	N0	M0	0.2	Yes	No	No/Unknown	No	No	0	0	133
16321010	41	Married	Adenocarcinoma	I-II	I	T1	N0	M0	1.2	Yes	No	No/Unknown	No	No	0	0	132
16329119	46	Married	Adenocarcinoma	III-IV	III	T3-T4	N1	M0	5	No	Yes	Yes	Yes	No	1	1	28
16333531	58	Married	Other	I-II	II	T2	N0	M0	3	Yes	Yes	Yes	No	No	0	0	129
16344118	41	Married	Squamous cell carcinoma	I-II	III	T3-T4	N1	M0	9	No	Yes	Yes	Yes	No	0	0	129
16347534	72	Single	Squamous cell carcinoma	III-IV	III	T3-T4	N1	M0	5	No	Yes	Yes	Yes	No	0	0	126
16353054	87	Single	Squamous cell carcinoma	I-II	III	T3-T4	N0	M0	5	No	Yes	Yes	No	No	1	1	20
16354781	55	Married	Squamous cell carcinoma	I-II	III	T2	N1	M0	3	Yes	Yes	Yes	Yes	No	0	0	123
16358869	58	Married	Squamous cell carcinoma	III-IV	III	T3-T4	N0	M0	8.7	No	Yes	Yes	No	No	0	0	124
16365427	39	Married	Squamous cell carcinoma	I-II	III	T1	N1	M0	3.7	Yes	Yes	Yes	Yes	No	0	0	121
16369940	42	Married	Squamous cell carcinoma	I-II	III	T1	N1	M0	2.4	Yes	Yes	Yes	Yes	No	0	0	119
16370835	61	Married	Other	III-IV	I	T1	N0	M0	0.7	Yes	No	No/Unknown	No	No	0	0	119
16382516	45	Married	Squamous cell carcinoma	III-IV	III	T2	N1	M0	6.7	Yes	Yes	Yes	Yes	No	1	1	14
16383348	31	Single	Other	I-II	I	T1	N0	M0	0.5	Yes	No	No/Unknown	No	No	1	1	21
16388317	35	Single	Adenocarcinoma	I-II	I	T1	N0	M0	1.8	Yes	No	No/Unknown	No	No	0	0	117
16390822	43	Married	Adenocarcinoma	I-II	I	T1	N0	M0	3	Yes	No	No/Unknown	No	No	0	0	114
16399266	49	Married	Adenocarcinoma	I-II	III	T1	N1	M0	2.5	Yes	Yes	Yes	Yes	No	1	1	108
16400076	43	Married	Adenocarcinoma	I-II	I	T1	N0	M0	4.5	Yes	Yes	Yes	No	Yes	0	0	111
16400829	43	Married	Squamous cell carcinoma	III-IV	I	T1	N0	M0	3.5	Yes	Yes	No/Unknown	No	No	0	0	111
16403682	44	Married	Other	III-IV	I	T1	N0	M0	0.7	Yes	No	No/Unknown	No	No	0	0	110
16406104	63	Married	Other	I-II	I	T1	N0	M0	2.2	Yes	Yes	No/Unknown	No	No	1	0	65
16417933	72	Single	Squamous cell carcinoma	I-II	II	T2	N0	M0	0.3	Yes	No	No/Unknown	No	Yes	1	0	100
16419672	80	Married	Adenocarcinoma	III-IV	IV	T3-T4	N1	M1	8.7	No	Yes	Yes	Yes	No	1	1	23
16421046	29	Single	Squamous cell carcinoma	I-II	I	T1	N0	M0	2.8	Yes	No	No/Unknown	No	No	0	0	106
16432552	41	Married	Squamous cell carcinoma	III-IV	III	T2	N1	M0	6.5	Yes	Yes	Yes	Yes	No	1	1	22
16445185	60	Single	Other	I-II	II	T2	N0	M0	2.7	Yes	Yes	Yes	No	No	0	0	100
16445534	34	Married	Other	I-II	II	T2	N0	M0	5	Yes	Yes	Yes	No	No	0	0	100
16448002	62	Married	Squamous cell carcinoma	I-II	II	T2	N0	M0	4.6	No	Yes	Yes	No	No	0	0	99
16448181	79	Single	Other	III-IV	III	T3-T4	N0	M0	2	No	Yes	Yes	No	No	1	0	9
16463652	33	Single	Other	III-IV	III	T3-T4	N0	M0	6.5	Yes	Yes	Yes	No	No	0	0	95
16473914	34	Married	Squamous cell carcinoma	III-IV	III	T2	N1	M0	4.4	No	Yes	Yes	Yes	No	0	0	17
16476605	46	Married	Squamous cell carcinoma	I-II	I	T1	N0	M0	2.2	Yes	Yes	No/Unknown	No	No	0	0	92
16481072	70	Single	Squamous cell carcinoma	III-IV	III	T2	N1	M0	8.4	No	Yes	Yes	Yes	No	1	1	2
16502714	53	Married	Other	III-IV	IV	T3-T4	N0	M1	6	Yes	Yes	Yes	No	Yes	1	1	24
16505685	49	Married	Other	III-IV	I	T1	N0	M0	2.5	Yes	Yes	Yes	No	No	0	0	84
16506116	65	Single	Other	III-IV	I	T1	N0	M0	2	Yes	Yes	No/Unknown	No	No	0	0	84
16531592	47	Single	Adenocarcinoma	I-II	I	T1	N0	M0	0.6	Yes	No	No/Unknown	No	No	0	0	78
16532345	43	Married	Squamous cell carcinoma	I-II	III	T3-T4	N0	M0	5.7	No	Yes	Yes	No	No	0	0	76
16533213	48	Single	Adenocarcinoma	I-II	I	T1	N0	M0	2.5	Yes	Yes	No/Unknown	No	No	0	0	76
16538063	52	Married	Other	III-IV	III	T1	N1	M0	7	Yes	No	No/Unknown	Yes	No	1	1	7
16540237	37	Single	Squamous cell carcinoma	I-II	III	T1	N1	M0	4.3	Yes	Yes	Yes	Yes	No	1	1	49
16541149	36	Single	Squamous cell carcinoma	I-II	III	T3-T4	N1	M0	6.2	No	Yes	Yes	Yes	No	0	0	74
16541533	55	Married	Squamous cell carcinoma	I-II	III	T1	N1	M0	3.8	No	Yes	Yes	Yes	No	0	0	66
16542477	40	Married	Other	III-IV	I	T1	N0	M0	1	Yes	Yes	Yes	No	No	0	0	74
16549515	49	Married	Squamous cell carcinoma	I-II	III	T3-T4	N1	M0	8.5	No	Yes	Yes	Yes	No	1	1	34
16560908	57	Single	Squamous cell carcinoma	III-IV	IV	T2	N1	M1	6.2	No	Yes	Yes	Yes	No	1	1	11
16563410	69	Single	Other	III-IV	I	T1	N0	M0	4	Yes	Yes	Yes	No	No	0	0	69
16563478	33	Married	Squamous cell carcinoma	I-II	I	T1	N0	M0	0.7	Yes	No	No/Unknown	No	No	0	0	69
16564002	62	Single	Other	I-II	III	T1	N1	M0	4	Yes	Yes	Yes	Yes	No	0	0	69
16565358	87	Single	Other	I-II	I	T1	N0	M0	2.4	Yes	No	No/Unknown	No	No	1	1	9
16566253	39	Married	Adenocarcinoma	I-II	I	T1	N0	M0	0.9	Yes	No	No/Unknown	No	No	0	0	68
16569949	49	Single	Adenocarcinoma	I-II	I	T1	N0	M0	0.3	Yes	No	No/Unknown	No	No	0	0	67
16570778	39	Married	Other	I-II	III	T3-T4	N0	M0	5.3	No	Yes	Yes	No	No	0	0	67
16573270	38	Married	Squamous cell carcinoma	III-IV	III	T3-T4	N0	M0	7.1	No	Yes	Yes	No	No	0	0	66
16574199	53	Married	Squamous cell carcinoma	III-IV	I	T1	N0	M0	2	Yes	No	No/Unknown	No	No	0	0	66
16574821	56	Single	Squamous cell carcinoma	I-II	III	T2	N1	M0	8	No	Yes	Yes	Yes	No	1	1	29
16575254	43	Married	Squamous cell carcinoma	I-II	I	T1	N0	M0	6	Yes	Yes	Yes	No	No	0	0	65
16576672	35	Married	Squamous cell carcinoma	I-II	I	T1	N0	M0	0.6	Yes	No	No/Unknown	No	No	0	0	65
16582285	36	Single	Squamous cell carcinoma	I-II	I	T1	N0	M0	1.8	Yes	No	No/Unknown	No	No	0	0	63
16590079	41	Married	Other	III-IV	II	T2	N0	M0	3	Yes	No	No/Unknown	No	No	0	0	7
16602430	44	Married	Other	I-II	I	T1	N0	M0	2	Yes	No	No/Unknown	No	No	0	0	58
16602433	35	Married	Squamous cell carcinoma	I-II	I	T1	N0	M0	1.2	Yes	No	No/Unknown	No	No	0	0	58
16603886	63	Single	Squamous cell carcinoma	III-IV	I	T1	N0	M0	2.2	Yes	No	No/Unknown	No	No	0	0	37
16606720	43	Single	Squamous cell carcinoma	I-II	I	T1	N0	M0	0.7	Yes	No	No/Unknown	No	No	0	0	59
16610328	39	Married	Other	I-II	I	T1	N0	M0	0.9	Yes	No	No/Unknown	No	No	0	0	57
16610515	43	Single	Other	III-IV	III	T2	N1	M0	5.5	Yes	Yes	Yes	Yes	No	0	0	57
16622280	38	Married	Other	I-II	I	T1	N0	M0	6	Yes	No	No/Unknown	No	Yes	0	0	54
16630067	58	Single	Squamous cell carcinoma	III-IV	I	T1	N0	M0	4.7	Yes	Yes	Yes	No	No	0	0	53
16635570	42	Single	Adenocarcinoma	III-IV	IV	T3-T4	N1	M0	6	No	Yes	Yes	Yes	No	1	1	11
16635674	30	Married	Squamous cell carcinoma	I-II	I	T1	N0	M0	0.1	Yes	No	No/Unknown	No	No	0	0	51
16642826	47	Married	Squamous cell carcinoma	I-II	I	T1	N0	M0	0.8	Yes	No	No/Unknown	No	No	0	0	49
16643241	67	Married	Squamous cell carcinoma	III-IV	IV	T3-T4	N1	M1	7.4	No	Yes	Yes	Yes	Yes	0	0	49
16644837	44	Married	Adenocarcinoma	I-II	I	T1	N0	M0	0.3	Yes	No	No/Unknown	No	No	0	0	49
20054712	64	Married	Squamous cell carcinoma	I-II	I	T1	N0	M0	0.5	Yes	No	No/Unknown	No	No	0	0	162
20123869	44	Single	Squamous cell carcinoma	I-II	I	T1	N0	M0	0.999	Yes	No	No/Unknown	No	Yes	0	0	178
20126577	23	Single	Squamous cell carcinoma	III-IV	I	T1	N0	M0	7	Yes	Yes	No/Unknown	No	No	0	0	63
20215257	56	Married	Other	I-II	III	T3-T4	N0	M0	8	No	Yes	Yes	No	No	1	1	22
20228536	44	Single	Adenocarcinoma	III-IV	I	T1	N0	M0	1.8	Yes	Yes	No/Unknown	No	No	1	1	11
20298922	67	Married	Other	I-II	III	T3-T4	N0	M0	4.6	No	Yes	Yes	No	No	1	1	11
21689763	68	Married	Squamous cell carcinoma	I-II	II	T2	N0	M0	5	No	Yes	Yes	No	Yes	1	1	17
21896755	48	Married	Adenocarcinoma	I-II	III	T2	N1	M0	2.5	Yes	Yes	Yes	Yes	No	0	0	175
21900710	63	Married	Squamous cell carcinoma	III-IV	III	T1	N1	M0	4.999	Yes	Yes	Yes	Yes	No	0	0	173
21902362	52	Married	Squamous cell carcinoma	I-II	II	T2	N0	M0	4.5	Yes	Yes	No/Unknown	No	No	0	0	171
21911661	78	Single	Other	I-II	I	T1	N0	M0	1.5	Yes	No	No/Unknown	No	Yes	0	0	169
21920160	34	Single	Squamous cell carcinoma	I-II	III	T1	N1	M0	5	Yes	Yes	Yes	Yes	No	0	0	165
21923668	42	Married	Squamous cell carcinoma	I-II	III	T1	N1	M0	1	Yes	Yes	Yes	Yes	No	0	0	162
21925686	40	Single	Adenocarcinoma	I-II	I	T1	N0	M0	0.2	Yes	No	No/Unknown	No	No	0	0	157
21953575	50	Married	Squamous cell carcinoma	III-IV	I	T1	N0	M0	3	No	Yes	Yes	No	No	1	1	30
21967205	44	Married	Adenocarcinoma	I-II	II	T2	N0	M0	5	Yes	Yes	Yes	No	No	0	0	24
21989683	45	Single	Squamous cell carcinoma	I-II	I	T1	N0	M0	0.2	Yes	No	No/Unknown	No	No	0	0	130
21991123	59	Single	Squamous cell carcinoma	III-IV	III	T2	N1	M0	4.5	Yes	No	Yes	Yes	No	1	1	64
21992189	46	Married	Other	I-II	II	T2	N0	M0	2	Yes	Yes	No/Unknown	No	No	1	1	38
22022233	78	Single	Squamous cell carcinoma	III-IV	II	T2	N0	M0	1	No	Yes	Yes	No	No	1	1	18
22031100	43	Single	Squamous cell carcinoma	I-II	I	T1	N0	M0	0.3	Yes	No	No/Unknown	No	No	0	0	109
22056208	52	Married	Other	I-II	I	T1	N0	M0	0.7	Yes	No	No/Unknown	No	No	0	0	100
22081105	42	Married	Other	I-II	I	T1	N0	M0	2.2	Yes	No	No/Unknown	No	No	1	1	43
22089600	49	Married	Adenocarcinoma	I-II	I	T1	N0	M0	6.4	No	Yes	Yes	No	No	0	0	90
22090837	71	Single	Other	III-IV	I	T1	N0	M0	5	Yes	No	No/Unknown	No	No	0	0	87
22092411	42	Married	Other	I-II	I	T1	N0	M0	3	Yes	No	No/Unknown	No	No	0	0	44
22094487	26	Single	Other	III-IV	I	T1	N0	M0	0.9	Yes	Yes	No/Unknown	No	No	1	1	20
22094794	45	Single	Squamous cell carcinoma	I-II	I	T1	N0	M0	6	No	Yes	Yes	No	No	0	0	48
22097536	58	Married	Squamous cell carcinoma	III-IV	III	T2	N1	M0	5	No	Yes	Yes	Yes	No	0	0	70
22100439	52	Married	Other	III-IV	I	T1	N0	M0	6	No	No	No/Unknown	No	No	1	1	24
22102771	63	Married	Other	I-II	III	T1	N1	M0	4.6	Yes	Yes	Yes	Yes	No	0	0	76
22105413	30	Single	Other	III-IV	I	T1	N0	M0	0.4	Yes	No	No/Unknown	No	No	0	0	77
22120425	39	Married	Other	III-IV	I	T1	N0	M0	4.5	Yes	No	No/Unknown	No	No	0	0	71
22124056	45	Married	Squamous cell carcinoma	I-II	III	T1	N1	M0	1.8	Yes	Yes	No/Unknown	Yes	No	0	0	68
22125497	61	Married	Squamous cell carcinoma	I-II	II	T2	N0	M0	5.5	Yes	Yes	Yes	No	No	1	1	21
22128084	52	Single	Squamous cell carcinoma	I-II	I	T1	N0	M0	0.2	Yes	No	No/Unknown	No	No	0	0	66
22138578	61	Married	Other	III-IV	II	T2	N0	M0	2	Yes	Yes	No/Unknown	No	No	0	0	68
22142347	41	Married	Adenocarcinoma	I-II	I	T1	N0	M0	1	Yes	No	No/Unknown	No	No	0	0	60
22156253	41	Married	Squamous cell carcinoma	I-II	I	T1	N0	M0	1.2	Yes	No	No/Unknown	No	No	0	0	58
22163931	55	Married	Other	III-IV	III	T1	N1	M0	1.9	Yes	Yes	Yes	Yes	No	0	0	5
22183132	61	Married	Squamous cell carcinoma	I-II	III	T2	N1	M0	4.6	No	Yes	Yes	Yes	No	0	0	57
22183527	79	Married	Squamous cell carcinoma	I-II	III	T1	N1	M0	2.8	Yes	Yes	Yes	Yes	No	1	1	47
22183602	59	Married	Squamous cell carcinoma	I-II	I	T1	N0	M0	1.5	Yes	No	No/Unknown	No	No	0	0	2
23923964	68	Single	Squamous cell carcinoma	III-IV	II	T2	N0	M0	4.5	No	Yes	Yes	No	Yes	1	0	164
24014851	51	Single	Other	III-IV	I	T1	N0	M0	3.2	Yes	No	No/Unknown	No	Yes	1	1	40
24143369	34	Married	Adenocarcinoma	I-II	III	T1	N1	M0	5.5	Yes	Yes	Yes	Yes	Yes	1	1	18
24150714	61	Married	Squamous cell carcinoma	I-II	III	T3-T4	N0	M0	8	No	Yes	Yes	No	No	1	1	19
24186058	72	Married	Other	III-IV	II	T2	N0	M0	4.5	Yes	No	No/Unknown	No	No	1	1	3
24192256	45	Married	Squamous cell carcinoma	I-II	III	T1	N1	M0	3.8	Yes	Yes	Yes	Yes	No	0	0	4
24193010	60	Married	Squamous cell carcinoma	III-IV	I	T1	N0	M0	1.5	No	Yes	Yes	No	No	0	0	182
24194191	87	Single	Squamous cell carcinoma	III-IV	II	T2	N0	M0	4	Yes	Yes	No/Unknown	No	No	1	0	73
24194551	34	Married	Adenocarcinoma	I-II	I	T1	N0	M0	1.8	Yes	No	No/Unknown	No	No	0	0	180
24194830	45	Married	Squamous cell carcinoma	I-II	I	T1	N0	M0	1	Yes	No	No/Unknown	No	Yes	0	0	180
24197073	39	Married	Other	I-II	I	T1	N0	M0	0.9	Yes	No	No/Unknown	No	No	0	0	183
24197083	79	Married	Other	I-II	III	T1	N1	M0	6	Yes	Yes	Yes	Yes	No	1	1	7
24199484	71	Single	Squamous cell carcinoma	I-II	III	T3-T4	N0	M0	5	No	Yes	Yes	No	No	0	0	178
24201890	41	Single	Adenocarcinoma	I-II	I	T1	N0	M0	2	Yes	No	No/Unknown	No	Yes	0	0	174
24208360	77	Married	Squamous cell carcinoma	III-IV	III	T3-T4	N0	M0	5	No	Yes	Yes	No	No	1	1	144
24208883	72	Single	Other	III-IV	III	T1	N1	M0	3.999	Yes	Yes	Yes	Yes	No	0	0	174
24209109	32	Married	Other	I-II	I	T1	N0	M0	1.2	Yes	No	No/Unknown	No	No	0	0	171
24211442	37	Married	Adenocarcinoma	III-IV	I	T1	N0	M0	1.5	Yes	No	No/Unknown	No	No	1	1	49
24211447	70	Single	Squamous cell carcinoma	I-II	I	T1	N0	M0	0.8	Yes	No	No/Unknown	No	Yes	0	0	171
24213670	68	Married	Other	III-IV	IV	T2	N1	M1	6.5	Yes	No	No/Unknown	Yes	No	1	0	4
24214122	40	Single	Other	III-IV	I	T1	N0	M0	4.5	Yes	No	No/Unknown	No	No	0	0	170
24214374	62	Single	Adenocarcinoma	III-IV	I	T1	N0	M0	5	Yes	No	No/Unknown	No	No	0	0	168
24216564	58	Married	Other	III-IV	IV	T3-T4	N0	M1	6.2	No	No	Yes	No	No	1	1	5
24217359	43	Married	Adenocarcinoma	I-II	I	T1	N0	M0	0.7	Yes	No	No/Unknown	No	No	0	0	167
24219256	77	Single	Other	III-IV	I	T1	N0	M0	2.8	Yes	No	No/Unknown	No	Yes	1	0	57
24221509	40	Single	Adenocarcinoma	I-II	I	T1	N0	M0	0.7	Yes	No	No/Unknown	No	No	0	0	161
24223089	39	Married	Other	III-IV	IV	T2	N1	M1	4	Yes	Yes	Yes	Yes	No	1	1	9
24227749	37	Single	Adenocarcinoma	I-II	I	T1	N0	M0	1.5	Yes	No	No/Unknown	No	No	0	0	161
24230938	47	Married	Squamous cell carcinoma	III-IV	I	T1	N0	M0	6	Yes	No	No/Unknown	No	No	1	1	16
24231477	36	Married	Other	I-II	I	T1	N0	M0	6.5	Yes	Yes	No/Unknown	No	No	0	0	159
24231582	42	Single	Other	I-II	I	T1	N0	M0	4	Yes	No	No/Unknown	No	Yes	0	0	156
24238765	56	Married	Squamous cell carcinoma	I-II	II	T2	N0	M0	4	Yes	Yes	No/Unknown	No	Yes	0	0	150
24242385	65	Single	Adenocarcinoma	I-II	I	T1	N0	M0	2.8	Yes	No	No/Unknown	No	No	0	0	152
24244075	29	Married	Squamous cell carcinoma	III-IV	I	T1	N0	M0	3	Yes	No	No/Unknown	No	No	0	0	147
24244241	51	Married	Adenocarcinoma	III-IV	III	T1	N1	M0	3.5	Yes	Yes	Yes	Yes	No	1	1	20
24245157	82	Single	Squamous cell carcinoma	I-II	IV	T3-T4	N0	M0	11	No	No	No/Unknown	No	No	1	1	2
24248870	47	Married	Squamous cell carcinoma	I-II	I	T1	N0	M0	1	Yes	No	No/Unknown	No	No	0	0	122
24261434	33	Married	Squamous cell carcinoma	I-II	III	T2	N1	M0	3.5	Yes	Yes	No/Unknown	Yes	No	1	1	55
24262469	38	Single	Other	III-IV	I	T1	N0	M0	0.9	Yes	No	Yes	No	No	0	0	140
24262739	69	Single	Squamous cell carcinoma	III-IV	I	T1	N0	M0	4	Yes	Yes	Yes	No	Yes	0	0	38
24263710	58	Single	Adenocarcinoma	I-II	IV	T3-T4	N0	M0	2.7	Yes	Yes	No/Unknown	No	No	1	1	28
24267561	38	Married	Adenocarcinoma	I-II	I	T1	N0	M0	3	Yes	No	No/Unknown	No	No	0	0	134
24267760	44	Married	Other	III-IV	I	T1	N0	M0	5	No	Yes	Yes	No	No	0	0	135
24268053	61	Single	Other	III-IV	I	T1	N0	M0	2	Yes	No	No/Unknown	No	No	0	0	141
24270121	40	Married	Other	I-II	I	T1	N0	M0	3.5	Yes	No	No/Unknown	No	No	0	0	133
24272769	44	Single	Other	III-IV	III	T2	N1	M0	3.5	Yes	Yes	No/Unknown	Yes	No	0	0	130
24278864	55	Married	Other	I-II	I	T1	N0	M0	1.5	Yes	No	No/Unknown	No	No	0	0	130
24280666	24	Married	Squamous cell carcinoma	I-II	I	T1	N0	M0	0.4	Yes	No	No/Unknown	No	No	0	0	125
24281507	78	Single	Other	III-IV	I	T1	N0	M0	2.9	Yes	No	No/Unknown	No	No	1	0	40
24284571	39	Married	Other	I-II	III	T1	N1	M0	1.5	Yes	Yes	No/Unknown	Yes	No	0	0	124
24287136	69	Single	Other	III-IV	II	T2	N0	M0	3	No	Yes	Yes	No	No	0	0	6
24289810	77	Married	Squamous cell carcinoma	III-IV	III	T1	N1	M0	3	Yes	No	No/Unknown	Yes	No	1	0	31
24292317	65	Married	Squamous cell carcinoma	III-IV	I	T1	N0	M0	0.2	Yes	Yes	No/Unknown	No	No	0	0	120
24292320	26	Single	Adenocarcinoma	I-II	I	T1	N0	M0	0.7	Yes	No	No/Unknown	No	No	0	0	121
24294818	48	Married	Adenocarcinoma	I-II	I	T1	N0	M0	1.5	Yes	No	No/Unknown	No	No	0	0	117
24295123	78	Single	Squamous cell carcinoma	I-II	III	T3-T4	N0	M0	5.8	No	Yes	Yes	No	No	1	1	7
24299513	34	Married	Squamous cell carcinoma	I-II	I	T1	N0	M0	0.2	Yes	No	No/Unknown	No	No	0	0	104
24302843	66	Single	Adenocarcinoma	I-II	I	T1	N0	M0	0.7	Yes	No	No/Unknown	No	No	1	1	44
24304415	54	Married	Other	III-IV	IV	T3-T4	N0	M1	3.5	Yes	Yes	Yes	No	No	1	1	22
24308860	65	Married	Other	I-II	I	T1	N0	M0	3.4	Yes	No	No/Unknown	No	No	0	0	112
24309946	60	Single	Other	I-II	III	T1	N1	M0	0.9	Yes	Yes	Yes	Yes	No	0	0	110
24311670	43	Single	Other	I-II	I	T1	N0	M0	1.7	Yes	No	No/Unknown	No	No	0	0	110
24312143	39	Married	Other	III-IV	I	T1	N0	M0	1.2	Yes	No	No/Unknown	No	No	0	0	114
24317088	72	Single	Other	I-II	III	T2	N1	M0	4	No	Yes	Yes	Yes	No	1	1	11
24325772	67	Married	Squamous cell carcinoma	I-II	I	T1	N0	M0	4	No	Yes	Yes	No	No	0	0	101
24327007	70	Married	Other	I-II	III	T1	N1	M0	2.7	Yes	Yes	Yes	Yes	No	0	0	98
24328446	90	Single	Adenocarcinoma	I-II	II	T2	N0	M0	1.7	No	Yes	No/Unknown	No	No	1	0	52
24330641	54	Married	Adenocarcinoma	I-II	III	T2	N1	M0	5	No	Yes	Yes	Yes	Yes	1	0	42
24330862	34	Married	Other	I-II	I	T1	N0	M0	0.8	Yes	No	No/Unknown	No	No	0	0	103
24336801	40	Married	Adenocarcinoma	I-II	I	T1	N0	M0	0.6	Yes	No	No/Unknown	No	No	0	0	94
24338462	69	Married	Squamous cell carcinoma	III-IV	I	T1	N0	M0	0.3	Yes	No	No/Unknown	No	No	0	0	49
24343062	59	Married	Squamous cell carcinoma	III-IV	III	T3-T4	N0	M0	7	No	Yes	Yes	No	No	0	0	100
24343727	62	Single	Squamous cell carcinoma	I-II	II	T2	N0	M0	6.3	No	Yes	Yes	No	No	1	1	66
24346742	62	Married	Other	III-IV	IV	T1	N1	M1	3.5	Yes	Yes	Yes	Yes	Yes	0	0	89
24349614	74	Single	Adenocarcinoma	III-IV	IV	T3-T4	N0	M1	5	No	Yes	Yes	No	No	1	1	15
24351379	76	Married	Adenocarcinoma	I-II	I	T1	N0	M0	3	Yes	No	No/Unknown	No	No	1	1	5
24351871	33	Single	Squamous cell carcinoma	I-II	I	T1	N0	M0	1	Yes	No	No/Unknown	No	No	0	0	85
24352537	59	Married	Squamous cell carcinoma	I-II	III	T3-T4	N1	M0	4	Yes	No	No/Unknown	Yes	No	0	0	85
24356136	71	Married	Other	III-IV	IV	T1	N1	M1	5	No	Yes	Yes	Yes	No	0	0	24
24363252	43	Single	Adenocarcinoma	I-II	I	T1	N0	M0	0.4	Yes	No	No/Unknown	No	No	0	0	18
24363758	57	Single	Squamous cell carcinoma	III-IV	IV	T2	N1	M1	0.5	No	Yes	Yes	Yes	No	1	1	25
24363881	58	Married	Other	III-IV	I	T1	N0	M0	0.7	Yes	No	No/Unknown	No	No	0	0	50
24375309	72	Single	Other	III-IV	IV	T2	N1	M1	6	Yes	No	Yes	Yes	No	0	0	6
24375320	32	Single	Other	III-IV	III	T3-T4	N0	M0	5.3	No	Yes	Yes	No	No	0	0	72
24377739	62	Single	Adenocarcinoma	I-II	I	T1	N0	M0	0.6	Yes	No	No/Unknown	No	No	0	0	74
24386856	46	Married	Other	III-IV	I	T1	N0	M0	4.2	Yes	Yes	Yes	No	No	0	0	34
24388223	50	Married	Squamous cell carcinoma	I-II	I	T1	N0	M0	1.4	Yes	Yes	No/Unknown	No	No	0	0	41
24390750	49	Married	Adenocarcinoma	I-II	I	T1	N0	M0	0.4	Yes	No	No/Unknown	No	No	0	0	58
24392191	25	Single	Adenocarcinoma	I-II	I	T1	N0	M0	2	Yes	No	No/Unknown	No	No	0	0	63
24392978	66	Married	Adenocarcinoma	I-II	I	T1	N0	M0	1.5	Yes	No	No/Unknown	No	No	0	0	61
24393496	44	Married	Adenocarcinoma	III-IV	III	T1	N1	M0	6.9	No	Yes	Yes	Yes	No	0	0	61
24393559	39	Married	Adenocarcinoma	I-II	I	T1	N0	M0	5.5	Yes	No	No/Unknown	No	No	0	0	61
24393975	57	Single	Squamous cell carcinoma	III-IV	I	T1	N0	M0	3.8	Yes	No	No/Unknown	No	No	0	0	60
24398914	74	Single	Other	I-II	II	T2	N0	M0	1.1	Yes	No	No/Unknown	No	No	0	0	58
24400585	60	Single	Other	I-II	I	T1	N0	M0	0.1	Yes	No	No/Unknown	No	Yes	1	0	38
24401075	42	Single	Squamous cell carcinoma	I-II	II	T2	N0	M0	5.5	No	Yes	Yes	No	No	1	1	18
24404292	28	Single	Other	I-II	I	T1	N0	M0	2.5	Yes	No	No/Unknown	No	No	0	0	48
24404500	52	Married	Squamous cell carcinoma	I-II	II	T2	N0	M0	4.5	No	Yes	Yes	No	No	0	0	51
24405903	40	Married	Adenocarcinoma	I-II	II	T2	N0	M0	4.2	Yes	Yes	Yes	No	No	0	0	52
24405918	39	Married	Other	I-II	I	T1	N0	M0	2.4	Yes	No	No/Unknown	No	No	0	0	51
24407081	47	Married	Adenocarcinoma	I-II	I	T1	N0	M0	2.5	Yes	Yes	No/Unknown	No	No	0	0	54
24408680	31	Married	Squamous cell carcinoma	I-II	I	T1	N0	M0	0.3	Yes	No	No/Unknown	No	No	0	0	37
24409302	42	Single	Other	I-II	I	T1	N0	M0	0.8	Yes	No	No/Unknown	No	No	0	0	53
24411115	55	Single	Other	I-II	III	T1	N1	M0	2	Yes	Yes	Yes	Yes	No	0	0	50
24413458	64	Single	Other	I-II	I	T1	N0	M0	0.3	Yes	No	No/Unknown	No	No	0	0	49
24413788	62	Single	Other	I-II	I	T1	N0	M0	2.5	Yes	Yes	Yes	No	No	0	0	50
24413791	79	Single	Squamous cell carcinoma	I-II	III	T3-T4	N0	M0	5.8	No	Yes	Yes	No	No	1	1	16
24416990	35	Married	Other	I-II	I	T1	N0	M0	3	Yes	No	No/Unknown	No	No	0	0	40
24430128	40	Single	Squamous cell carcinoma	I-II	I	T1	N0	M0	0.7	Yes	No	No/Unknown	No	No	0	0	50
24433015	64	Married	Squamous cell carcinoma	III-IV	II	T2	N0	M0	6.2	No	Yes	Yes	No	No	0	0	20
26171227	52	Single	Other	III-IV	II	T2	N0	M0	2	Yes	No	No/Unknown	No	Yes	0	0	157
26393056	73	Married	Squamous cell carcinoma	III-IV	II	T2	N0	M0	4	Yes	Yes	Yes	No	Yes	1	1	33
26578660	53	Single	Adenocarcinoma	I-II	I	T1	N0	M0	0.6	Yes	No	No/Unknown	No	Yes	0	0	60
26645606	51	Married	Other	III-IV	I	T1	N0	M0	1.4	Yes	No	No/Unknown	No	Yes	1	0	52
26694983	78	Married	Other	III-IV	I	T1	N0	M0	6.8	No	Yes	Yes	No	Yes	1	0	6
26699283	42	Married	Other	I-II	II	T2	N0	M0	8	No	Yes	Yes	No	No	0	0	191
26700212	36	Married	Other	I-II	III	T1	N1	M0	3	Yes	Yes	Yes	Yes	No	0	0	191
26700530	49	Married	Squamous cell carcinoma	III-IV	III	T3-T4	N0	M0	4	No	Yes	Yes	No	No	1	1	102
26705996	51	Single	Other	I-II	I	T1	N0	M0	1	Yes	No	No/Unknown	No	No	0	0	191
26706629	42	Married	Other	I-II	III	T2	N1	M0	2.5	Yes	No	Yes	Yes	No	1	1	26
26709246	78	Single	Other	III-IV	III	T3-T4	N1	M0	9	Yes	No	No/Unknown	Yes	No	1	0	181
26711169	61	Married	Other	I-II	I	T1	N0	M0	2	Yes	Yes	No/Unknown	No	No	1	1	44
26711534	54	Married	Adenocarcinoma	I-II	I	T1	N0	M0	3.5	Yes	No	No/Unknown	No	Yes	0	0	188
26711543	67	Married	Squamous cell carcinoma	III-IV	III	T1	N1	M0	3.5	Yes	Yes	No/Unknown	Yes	No	0	0	184
26712032	81	Married	Squamous cell carcinoma	I-II	III	T3-T4	N0	M0	3	No	Yes	No/Unknown	No	No	1	0	63
26715175	45	Married	Other	III-IV	III	T1	N1	M0	5	Yes	Yes	Yes	Yes	No	1	1	29
26717430	35	Married	Other	I-II	I	T1	N0	M0	2.5	No	No	No/Unknown	No	No	0	0	18
26718684	77	Single	Squamous cell carcinoma	III-IV	III	T3-T4	N0	M0	5	No	Yes	Yes	No	No	1	0	120
26724766	45	Single	Other	III-IV	IV	T2	N1	M1	2	Yes	No	No/Unknown	Yes	Yes	0	0	183
26729006	41	Married	Squamous cell carcinoma	I-II	I	T1	N0	M0	0.6	Yes	No	No/Unknown	No	No	0	0	185
26735288	40	Single	Other	III-IV	III	T2	N1	M0	7	No	Yes	Yes	Yes	No	0	0	183
26739554	66	Married	Squamous cell carcinoma	III-IV	I	T1	N0	M0	1.6	Yes	No	No/Unknown	No	No	0	0	188
26739805	28	Single	Squamous cell carcinoma	I-II	I	T1	N0	M0	1.1	Yes	No	No/Unknown	No	No	0	0	182
26742490	58	Single	Adenocarcinoma	I-II	II	T2	N0	M0	2	No	Yes	Yes	No	No	0	0	44
26742644	43	Married	Squamous cell carcinoma	I-II	II	T2	N0	M0	0.7	Yes	Yes	No/Unknown	No	No	0	0	183
26747024	44	Single	Other	I-II	III	T1	N1	M0	2	Yes	Yes	No/Unknown	Yes	Yes	0	0	172
26750284	40	Single	Squamous cell carcinoma	I-II	II	T2	N0	M0	8	No	Yes	Yes	No	No	1	1	21
26751576	55	Married	Other	I-II	III	T3-T4	N0	M0	8	No	Yes	Yes	No	No	1	1	63
26759172	29	Single	Other	III-IV	I	T1	N0	M0	4	Yes	Yes	Yes	No	No	0	0	181
26771921	78	Single	Adenocarcinoma	I-II	II	T2	N0	M0	5	No	Yes	No/Unknown	No	No	1	1	20
26779031	65	Married	Squamous cell carcinoma	I-II	I	T1	N0	M0	1	Yes	No	No/Unknown	No	Yes	0	0	179
26781235	72	Married	Squamous cell carcinoma	III-IV	II	T2	N0	M0	5.6	Yes	No	No/Unknown	No	No	0	0	50
26782036	61	Single	Other	III-IV	IV	T3-T4	N1	M1	6	No	Yes	Yes	Yes	No	0	0	178
26782803	58	Married	Other	III-IV	I	T1	N0	M0	6.2	No	Yes	No/Unknown	No	No	0	0	45
26783253	44	Married	Other	I-II	I	T1	N0	M0	3.5	Yes	No	No/Unknown	No	No	0	0	163
26790354	55	Married	Other	I-II	III	T1	N1	M0	2.8	Yes	No	No/Unknown	Yes	No	0	0	176
26791064	36	Married	Other	I-II	II	T2	N0	M0	5	Yes	Yes	Yes	No	No	0	0	175
26792042	65	Single	Squamous cell carcinoma	III-IV	III	T1	N1	M0	4	Yes	No	Yes	Yes	No	0	0	179
26793979	37	Single	Squamous cell carcinoma	III-IV	III	T1	N1	M0	2.2	Yes	Yes	Yes	Yes	No	0	0	173
26794254	44	Single	Other	III-IV	I	T1	N0	M0	3.9	Yes	Yes	No/Unknown	No	No	0	0	74
26794974	39	Married	Adenocarcinoma	I-II	I	T1	N0	M0	1	Yes	No	No/Unknown	No	No	0	0	20
26798358	35	Married	Other	I-II	III	T2	N1	M0	5	Yes	Yes	Yes	Yes	No	1	1	19
26799297	83	Single	Squamous cell carcinoma	III-IV	I	T1	N0	M0	2.5	Yes	Yes	No/Unknown	No	No	1	1	40
26799695	58	Single	Squamous cell carcinoma	I-II	IV	T2	N1	M1	7	Yes	Yes	Yes	Yes	No	0	0	175
26800970	33	Married	Other	I-II	II	T2	N0	M0	5.7	No	Yes	Yes	No	Yes	1	1	32
26801740	83	Single	Other	III-IV	I	T1	N0	M0	1.5	Yes	No	No/Unknown	No	No	1	0	146
26805055	72	Single	Squamous cell carcinoma	III-IV	I	T1	N0	M0	0.2	Yes	No	No/Unknown	No	No	0	0	163
26806445	55	Married	Other	III-IV	III	T1	N1	M0	5	Yes	Yes	Yes	Yes	No	0	0	172
26807315	39	Married	Squamous cell carcinoma	III-IV	I	T1	N0	M0	2.3	Yes	No	No/Unknown	No	No	0	0	174
26807591	38	Married	Other	III-IV	III	T1	N1	M0	2.4	Yes	Yes	Yes	Yes	No	0	0	175
26807695	36	Married	Adenocarcinoma	I-II	I	T1	N0	M0	3.999	Yes	No	No/Unknown	No	No	0	0	172
26809029	40	Married	Other	I-II	I	T1	N0	M0	1.5	Yes	No	No/Unknown	No	No	0	0	175
26810474	46	Single	Other	I-II	I	T1	N0	M0	1.2	Yes	Yes	Yes	No	No	0	0	172
26810629	64	Single	Other	I-II	III	T2	N1	M0	7	No	Yes	Yes	Yes	No	0	0	176
26812427	48	Single	Other	I-II	I	T1	N0	M0	4.5	Yes	Yes	Yes	No	No	0	0	172
26812896	42	Married	Other	III-IV	I	T1	N0	M0	3	Yes	No	No/Unknown	No	No	0	0	173
26819205	75	Married	Squamous cell carcinoma	I-II	II	T2	N0	M0	3.7	No	Yes	No/Unknown	No	No	0	0	155
26821336	48	Single	Adenocarcinoma	III-IV	I	T1	N0	M0	4	Yes	No	No/Unknown	No	No	0	0	170
26825249	46	Married	Other	I-II	III	T1	N1	M0	1.8	Yes	No	No/Unknown	Yes	No	0	0	99
26827454	72	Married	Other	III-IV	I	T1	N0	M0	2.6	Yes	Yes	No/Unknown	No	No	1	1	12
26829085	50	Married	Adenocarcinoma	I-II	I	T1	N0	M0	0.2	Yes	No	No/Unknown	No	No	0	0	169
26838110	39	Married	Adenocarcinoma	I-II	I	T1	N0	M0	1	Yes	No	No/Unknown	No	No	0	0	166
26839223	80	Married	Other	I-II	I	T1	N0	M0	12.3	No	No	No/Unknown	No	No	1	1	5
26840497	32	Married	Other	III-IV	I	T1	N0	M0	4.1	Yes	No	No/Unknown	No	No	0	0	167
26843270	45	Single	Adenocarcinoma	I-II	I	T1	N0	M0	2	Yes	No	No/Unknown	No	Yes	0	0	168
26844258	68	Married	Other	III-IV	I	T1	N0	M0	3.2	Yes	No	No/Unknown	No	Yes	0	0	78
26846526	36	Married	Adenocarcinoma	I-II	I	T1	N0	M0	1.4	Yes	No	No/Unknown	No	No	0	0	164
26852940	40	Married	Other	III-IV	I	T1	N0	M0	3.1	Yes	Yes	Yes	No	No	0	0	166
26855453	61	Married	Adenocarcinoma	I-II	I	T1	N0	M0	2	Yes	No	No/Unknown	No	No	0	0	165
26856396	57	Married	Adenocarcinoma	I-II	I	T1	N0	M0	0.5	Yes	No	No/Unknown	No	No	0	0	139
26856991	49	Single	Adenocarcinoma	III-IV	I	T1	N0	M0	5.5	Yes	Yes	No/Unknown	No	No	0	0	166
26858267	81	Single	Other	I-II	I	T1	N0	M0	0.8	Yes	Yes	No/Unknown	No	Yes	1	1	30
26862150	43	Single	Other	III-IV	I	T1	N0	M0	3.6	Yes	No	No/Unknown	No	No	1	1	35
26864199	48	Married	Other	I-II	IV	T1	N0	M1	6	No	Yes	Yes	No	No	1	1	8
26864852	27	Single	Other	I-II	IV	T1	N1	M1	6.2	Yes	Yes	Yes	Yes	No	1	1	16
26867868	44	Married	Other	III-IV	II	T2	N0	M0	6	No	Yes	Yes	No	No	0	0	163
26868850	57	Single	Squamous cell carcinoma	III-IV	II	T2	N0	M0	8	No	Yes	Yes	No	No	1	1	20
26871238	68	Married	Squamous cell carcinoma	I-II	III	T3-T4	N0	M0	4	No	Yes	No/Unknown	No	No	1	1	14
26876903	66	Married	Squamous cell carcinoma	I-II	II	T2	N0	M0	4.5	Yes	Yes	Yes	No	No	0	0	161
26881214	42	Married	Other	III-IV	I	T1	N0	M0	2	Yes	Yes	No/Unknown	No	No	0	0	117
26881446	69	Married	Other	III-IV	I	T1	N0	M0	1.8	Yes	No	No/Unknown	No	No	0	0	56
26881454	67	Married	Squamous cell carcinoma	I-II	II	T2	N0	M0	5	No	Yes	Yes	No	No	1	0	7
26881548	45	Married	Squamous cell carcinoma	III-IV	I	T1	N0	M0	2.8	Yes	Yes	No/Unknown	No	Yes	0	0	136
26882103	54	Married	Adenocarcinoma	I-II	I	T1	N0	M0	0.4	Yes	No	No/Unknown	No	No	0	0	164
26882107	45	Married	Other	III-IV	I	T1	N0	M0	4	Yes	Yes	Yes	No	No	0	0	155
26888461	40	Married	Adenocarcinoma	I-II	IV	T3-T4	N1	M1	3.7	Yes	No	Yes	Yes	No	1	1	4
26892228	49	Married	Other	I-II	I	T1	N0	M0	1.5	Yes	No	No/Unknown	No	No	0	0	152
26892729	36	Single	Other	III-IV	III	T2	N1	M0	2.5	Yes	Yes	No/Unknown	Yes	No	0	0	159
26892823	56	Married	Other	I-II	I	T1	N0	M0	0.3	Yes	No	No/Unknown	No	Yes	0	0	152
26893346	73	Married	Squamous cell carcinoma	III-IV	I	T1	N0	M0	1.3	Yes	No	No/Unknown	No	No	0	0	160
26896777	43	Single	Other	III-IV	IV	T3-T4	N1	M1	7	No	Yes	Yes	Yes	Yes	1	1	6
26900521	33	Married	Squamous cell carcinoma	I-II	I	T1	N0	M0	5	No	Yes	Yes	No	No	0	0	23
26900682	58	Single	Other	III-IV	I	T1	N0	M0	4.5	Yes	Yes	Yes	No	No	0	0	151
26903420	77	Married	Squamous cell carcinoma	III-IV	IV	T3-T4	N1	M1	8	No	Yes	Yes	Yes	No	1	1	19
26905761	34	Married	Other	I-II	I	T1	N0	M0	1.9	Yes	No	No/Unknown	No	No	1	1	15
26908010	49	Married	Other	III-IV	II	T2	N0	M0	6	No	Yes	Yes	No	No	0	0	77
26908078	34	Single	Other	III-IV	II	T2	N0	M0	2	Yes	Yes	Yes	No	Yes	0	0	96
26912331	45	Single	Other	III-IV	I	T1	N0	M0	1.5	Yes	No	No/Unknown	No	No	0	0	155
26912887	42	Married	Other	I-II	IV	T1	N0	M1	5.5	Yes	No	No/Unknown	No	No	1	1	2
26912908	49	Single	Other	I-II	III	T3-T4	N1	M0	8	No	Yes	Yes	Yes	No	0	0	155
26913005	60	Married	Other	I-II	IV	T1	N0	M1	6	No	Yes	Yes	No	No	1	1	25
26915816	56	Married	Squamous cell carcinoma	III-IV	II	T2	N0	M0	4	No	Yes	Yes	No	Yes	0	0	154
26918026	60	Married	Other	I-II	I	T1	N0	M0	1.6	Yes	No	No/Unknown	No	No	0	0	152
26921315	50	Married	Adenocarcinoma	I-II	I	T1	N0	M0	1.2	Yes	No	No/Unknown	No	No	0	0	37
26922945	51	Single	Other	III-IV	I	T1	N0	M0	4.999	Yes	Yes	Yes	No	No	0	0	13
26925532	55	Single	Squamous cell carcinoma	III-IV	II	T2	N0	M0	4	No	Yes	Yes	No	No	1	1	33
26931563	54	Married	Squamous cell carcinoma	I-II	III	T3-T4	N1	M0	5	No	Yes	Yes	Yes	No	1	0	19
26931671	60	Married	Adenocarcinoma	I-II	I	T1	N0	M0	6	Yes	Yes	Yes	No	Yes	1	1	36
26933890	46	Single	Other	I-II	I	T1	N0	M0	6	Yes	No	No/Unknown	No	No	0	0	149
26937058	80	Single	Other	I-II	IV	T3-T4	N0	M0	11	Yes	Yes	Yes	No	No	1	1	4
26939258	55	Married	Squamous cell carcinoma	III-IV	IV	T3-T4	N0	M0	6	No	Yes	Yes	No	No	1	1	41
26939272	62	Married	Squamous cell carcinoma	III-IV	II	T2	N0	M0	8.5	No	Yes	Yes	No	No	1	1	49
26939664	31	Single	Squamous cell carcinoma	III-IV	I	T1	N0	M0	2.3	No	No	No/Unknown	No	No	1	1	22
26941270	52	Married	Other	I-II	I	T1	N0	M0	1.3	Yes	No	No/Unknown	No	No	0	0	151
26945698	79	Single	Squamous cell carcinoma	I-II	III	T3-T4	N0	M0	5	Yes	No	No/Unknown	No	No	1	0	5
26950160	58	Single	Adenocarcinoma	III-IV	I	T1	N0	M0	2.5	Yes	Yes	Yes	No	No	0	0	148
26951898	36	Married	Other	III-IV	III	T1	N1	M0	6	Yes	No	No/Unknown	Yes	No	0	0	154
26953439	54	Single	Other	I-II	I	T1	N0	M0	1.1	Yes	No	No/Unknown	No	No	0	0	148
26954042	47	Married	Other	III-IV	I	T1	N0	M0	6	Yes	Yes	Yes	No	No	0	0	147
26955540	39	Single	Other	I-II	III	T2	N1	M0	6	No	Yes	Yes	Yes	No	0	0	146
26957238	41	Married	Other	I-II	I	T1	N0	M0	0.1	Yes	No	No/Unknown	No	No	0	0	148
26958978	43	Single	Other	III-IV	II	T2	N0	M0	8	No	Yes	Yes	No	No	0	0	106
26961497	48	Single	Squamous cell carcinoma	III-IV	II	T2	N0	M0	5	Yes	Yes	No/Unknown	No	No	1	1	15
26961710	30	Single	Other	III-IV	I	T1	N0	M0	5.1	Yes	Yes	No/Unknown	No	No	0	0	80
26964135	42	Married	Squamous cell carcinoma	III-IV	I	T1	N0	M0	4	Yes	No	No/Unknown	No	No	0	0	146
26964844	44	Single	Other	I-II	I	T1	N0	M0	10.8	Yes	No	No/Unknown	No	No	0	0	74
26964880	45	Married	Adenocarcinoma	I-II	II	T2	N0	M0	4	No	Yes	Yes	No	No	0	0	77
26970179	77	Single	Squamous cell carcinoma	I-II	III	T1	N1	M0	5	Yes	No	No/Unknown	Yes	No	0	0	143
26970549	71	Single	Other	III-IV	III	T2	N1	M0	1.8	Yes	Yes	Yes	Yes	No	0	0	80
26971100	45	Married	Other	III-IV	I	T1	N0	M0	5	Yes	Yes	Yes	No	No	0	0	34
26975885	49	Single	Other	I-II	I	T1	N0	M0	2	Yes	No	No/Unknown	No	No	0	0	145
26976469	45	Married	Other	I-II	I	T1	N0	M0	0.9	Yes	No	No/Unknown	No	No	0	0	144
26979195	64	Married	Squamous cell carcinoma	III-IV	I	T1	N0	M0	2.5	Yes	Yes	No/Unknown	No	Yes	0	0	134
26981287	58	Married	Other	I-II	III	T2	N1	M0	5	No	Yes	Yes	Yes	No	0	0	143
26982506	38	Married	Squamous cell carcinoma	III-IV	III	T3-T4	N1	M0	7	No	Yes	Yes	Yes	No	1	1	35
26982900	52	Single	Other	I-II	III	T2	N1	M0	4	Yes	Yes	Yes	Yes	No	1	1	16
26984780	35	Married	Other	I-II	II	T2	N0	M0	5	Yes	Yes	Yes	No	Yes	1	1	55
26984800	51	Married	Other	III-IV	I	T1	N0	M0	2	Yes	No	No/Unknown	No	Yes	1	0	65
26991144	33	Married	Other	I-II	I	T1	N0	M0	1	Yes	No	No/Unknown	No	No	0	0	69
26992093	49	Married	Other	I-II	I	T1	N0	M0	2.5	Yes	No	No/Unknown	No	No	0	0	149
27003391	91	Single	Squamous cell carcinoma	III-IV	III	T3-T4	N0	M0	2.5	No	No	No/Unknown	No	No	1	1	13
27006065	62	Single	Squamous cell carcinoma	I-II	I	T1	N0	M0	1.5	Yes	No	No/Unknown	No	Yes	0	0	142
27006820	45	Married	Squamous cell carcinoma	III-IV	III	T2	N1	M0	6.9	No	Yes	Yes	Yes	No	0	0	139
27013123	49	Single	Other	I-II	IV	T1	N0	M1	5.3	Yes	No	No/Unknown	No	No	0	0	140
27014041	67	Single	Squamous cell carcinoma	I-II	IV	T1	N1	M1	5	No	Yes	Yes	Yes	No	1	1	12
27015774	77	Single	Other	III-IV	III	T1	N1	M0	4.5	Yes	No	No/Unknown	Yes	No	0	0	136
27017766	45	Married	Other	I-II	I	T1	N0	M0	0.6	Yes	Yes	No/Unknown	No	No	0	0	135
27017989	63	Married	Other	I-II	II	T2	N0	M0	5.5	Yes	No	No/Unknown	No	No	0	0	136
27023661	39	Single	Other	I-II	III	T1	N1	M0	2.7	Yes	Yes	No/Unknown	Yes	No	0	0	128
27024540	46	Married	Other	III-IV	IV	T1	N1	M1	5	Yes	Yes	Yes	Yes	No	0	0	20
27031721	49	Single	Squamous cell carcinoma	III-IV	I	T1	N0	M0	7.1	Yes	No	No/Unknown	No	Yes	0	0	136
27032955	30	Married	Other	III-IV	I	T1	N0	M0	3.1	Yes	No	No/Unknown	No	No	0	0	63
27038703	38	Married	Squamous cell carcinoma	I-II	I	T1	N0	M0	2	Yes	No	No/Unknown	No	Yes	0	0	132
27039654	43	Single	Other	I-II	III	T2	N1	M0	7	No	No	No/Unknown	Yes	No	1	1	30
27043959	34	Married	Other	I-II	II	T2	N0	M0	6.7	Yes	Yes	Yes	No	No	1	0	122
27047143	71	Single	Other	I-II	III	T3-T4	N0	M0	11	No	Yes	Yes	No	No	1	1	17
27047889	42	Married	Other	III-IV	I	T1	N0	M0	4	Yes	No	No/Unknown	No	Yes	0	0	39
27049562	34	Single	Other	I-II	II	T2	N0	M0	6.5	No	Yes	Yes	No	Yes	0	0	135
27051701	44	Single	Adenocarcinoma	I-II	I	T1	N0	M0	1.2	Yes	No	No/Unknown	No	No	0	0	130
27052559	57	Single	Other	III-IV	III	T1	N1	M0	7.2	Yes	No	Yes	Yes	Yes	0	0	129
27053460	52	Married	Adenocarcinoma	I-II	II	T2	N0	M0	2.2	Yes	Yes	No/Unknown	No	No	0	0	135
27054999	43	Married	Squamous cell carcinoma	III-IV	II	T2	N0	M0	3.7	Yes	Yes	Yes	No	Yes	0	0	132
27057011	76	Single	Other	III-IV	I	T1	N0	M0	0.1	Yes	No	No/Unknown	No	No	0	0	130
27057822	67	Single	Squamous cell carcinoma	III-IV	I	T1	N0	M0	0.5	Yes	No	No/Unknown	No	No	0	0	131
27058642	74	Single	Other	III-IV	III	T3-T4	N0	M0	6	No	Yes	Yes	No	No	1	0	19
27061647	49	Married	Other	I-II	III	T1	N1	M0	3	Yes	Yes	Yes	Yes	No	0	0	123
27062043	56	Single	Other	III-IV	IV	T2	N1	M1	3.5	Yes	No	No/Unknown	Yes	No	0	0	58
27063023	37	Single	Adenocarcinoma	I-II	II	T2	N0	M0	8	No	Yes	Yes	No	No	0	0	130
27063855	37	Married	Other	I-II	III	T3-T4	N0	M0	4.2	Yes	Yes	Yes	No	No	1	1	32
27063866	51	Single	Other	III-IV	III	T2	N1	M0	7	Yes	Yes	Yes	Yes	No	1	1	18
27065918	66	Married	Squamous cell carcinoma	I-II	I	T1	N0	M0	1	Yes	No	No/Unknown	No	Yes	0	0	128
27067711	37	Married	Other	III-IV	I	T1	N0	M0	3.5	Yes	Yes	No/Unknown	No	No	0	0	130
27074024	40	Single	Squamous cell carcinoma	III-IV	III	T3-T4	N0	M0	7.9	No	Yes	No/Unknown	No	No	1	1	10
27075095	46	Married	Other	III-IV	IV	T1	N1	M1	8	Yes	Yes	Yes	Yes	No	1	1	35
27075098	36	Married	Squamous cell carcinoma	III-IV	I	T1	N0	M0	0.2	Yes	No	No/Unknown	No	No	0	0	127
27075417	66	Married	Other	III-IV	I	T1	N0	M0	1.6	Yes	No	No/Unknown	No	No	0	0	84
27075950	55	Single	Other	III-IV	I	T1	N0	M0	1	Yes	No	No/Unknown	No	No	0	0	127
27076053	64	Married	Other	III-IV	II	T2	N0	M0	4.3	No	Yes	Yes	No	No	1	0	77
27076856	20	Single	Other	III-IV	I	T1	N0	M0	1	Yes	No	No/Unknown	No	No	0	0	68
27081095	66	Married	Other	III-IV	II	T2	N0	M0	6	Yes	Yes	Yes	No	No	0	0	84
27087822	70	Married	Other	I-II	II	T2	N0	M0	4	Yes	Yes	Yes	No	No	0	0	62
27089854	71	Married	Other	I-II	III	T3-T4	N0	M0	5	No	Yes	Yes	No	No	1	0	91
27089923	50	Single	Other	III-IV	I	T1	N0	M0	3.999	Yes	No	No/Unknown	No	No	0	0	124
27094675	59	Married	Squamous cell carcinoma	I-II	II	T2	N0	M0	5.2	No	Yes	Yes	No	No	0	0	115
27096570	72	Married	Squamous cell carcinoma	III-IV	II	T2	N0	M0	6	Yes	Yes	No/Unknown	No	No	0	0	8
27098557	44	Single	Other	III-IV	I	T1	N0	M0	2	Yes	Yes	Yes	No	No	0	0	36
27106027	47	Married	Squamous cell carcinoma	I-II	II	T2	N0	M0	4.5	Yes	Yes	Yes	No	Yes	0	0	54
27106300	40	Married	Squamous cell carcinoma	III-IV	II	T2	N0	M0	4.5	Yes	Yes	Yes	No	No	1	1	97
27107746	34	Married	Adenocarcinoma	I-II	I	T1	N0	M0	2.8	Yes	No	No/Unknown	No	No	0	0	122
27118439	55	Single	Squamous cell carcinoma	III-IV	III	T3-T4	N0	M0	18	No	Yes	Yes	No	No	1	1	17
27118755	49	Married	Other	I-II	I	T1	N0	M0	0.7	Yes	No	No/Unknown	No	No	0	0	123
27121351	60	Married	Squamous cell carcinoma	I-II	I	T1	N0	M0	0.9	Yes	No	No/Unknown	No	No	0	0	122
27122337	49	Single	Other	III-IV	IV	T3-T4	N1	M1	5.2	No	Yes	Yes	Yes	No	0	0	11
27124044	31	Single	Squamous cell carcinoma	III-IV	IV	T3-T4	N1	M1	4.5	No	Yes	Yes	Yes	No	1	1	3
27128955	47	Single	Other	I-II	II	T2	N0	M0	3	Yes	Yes	Yes	No	No	1	1	27
27130153	23	Single	Other	III-IV	I	T1	N0	M0	3.9	Yes	No	No/Unknown	No	No	0	0	120
27134189	41	Single	Squamous cell carcinoma	I-II	III	T1	N1	M0	2.5	Yes	Yes	Yes	Yes	No	0	0	119
27136354	67	Married	Squamous cell carcinoma	III-IV	III	T2	N1	M0	8	Yes	No	Yes	Yes	No	0	0	78
27137397	64	Married	Other	I-II	II	T2	N0	M0	4	No	Yes	Yes	No	No	0	0	79
27139863	56	Married	Adenocarcinoma	I-II	I	T1	N0	M0	1.5	Yes	No	No/Unknown	No	No	0	0	117
27140009	34	Single	Squamous cell carcinoma	I-II	I	T1	N0	M0	0.7	Yes	No	No/Unknown	No	No	0	0	113
27142212	54	Married	Other	I-II	I	T1	N0	M0	4.7	No	Yes	Yes	No	No	0	0	119
27142213	44	Married	Other	III-IV	I	T1	N0	M0	0.8	Yes	No	No/Unknown	No	No	0	0	119
27143062	81	Married	Squamous cell carcinoma	III-IV	II	T2	N0	M0	4	Yes	Yes	Yes	No	No	0	0	115
27146724	47	Married	Squamous cell carcinoma	I-II	I	T1	N0	M0	3	Yes	Yes	No/Unknown	No	No	0	0	113
27150459	51	Married	Other	III-IV	III	T3-T4	N1	M0	3.1	Yes	Yes	Yes	Yes	No	0	0	119
27153889	48	Married	Other	I-II	I	T1	N0	M0	1.4	Yes	No	No/Unknown	No	No	0	0	117
27155863	34	Married	Other	I-II	I	T1	N0	M0	2	Yes	No	No/Unknown	No	No	0	0	13
27162949	79	Married	Other	I-II	I	T1	N0	M0	2	No	Yes	Yes	No	No	0	0	111
27166775	28	Married	Squamous cell carcinoma	III-IV	II	T2	N0	M0	6	No	Yes	Yes	No	No	0	0	101
27167298	42	Single	Other	I-II	I	T1	N0	M0	3.3	Yes	No	No/Unknown	No	Yes	0	0	42
27167723	63	Married	Other	I-II	II	T2	N0	M0	2.7	Yes	Yes	Yes	No	No	0	0	111
27168744	56	Married	Squamous cell carcinoma	III-IV	I	T1	N0	M0	6.5	Yes	Yes	Yes	No	No	0	0	110
27175199	53	Married	Adenocarcinoma	I-II	I	T1	N0	M0	1.3	Yes	Yes	Yes	No	No	0	0	110
27175339	45	Single	Squamous cell carcinoma	III-IV	II	T2	N0	M0	6.5	Yes	Yes	No/Unknown	No	No	0	0	108
27178726	44	Single	Other	III-IV	III	T1	N1	M0	2.8	Yes	Yes	Yes	Yes	No	0	0	41
27179284	42	Married	Adenocarcinoma	III-IV	I	T1	N0	M0	2.5	Yes	No	No/Unknown	No	No	0	0	108
27179746	37	Single	Other	III-IV	I	T1	N0	M0	5	Yes	No	No/Unknown	No	No	1	1	18
27180819	43	Married	Adenocarcinoma	I-II	I	T1	N0	M0	0.7	Yes	No	No/Unknown	No	No	0	0	111
27183593	58	Married	Other	III-IV	III	T1	N1	M0	2.5	Yes	No	No/Unknown	Yes	No	1	1	32
27187126	60	Single	Adenocarcinoma	I-II	I	T1	N0	M0	3.8	Yes	Yes	Yes	No	No	0	0	110
27189038	52	Married	Other	I-II	II	T2	N0	M0	3.5	Yes	Yes	Yes	No	No	1	1	18
27191238	39	Married	Other	III-IV	III	T1	N1	M0	7	Yes	Yes	Yes	Yes	No	0	0	115
27192694	55	Married	Other	I-II	I	T1	N0	M0	0.9	Yes	No	No/Unknown	No	Yes	1	0	42
27199548	36	Married	Other	I-II	I	T1	N0	M0	1.5	Yes	No	No/Unknown	No	No	0	0	114
27199558	51	Single	Squamous cell carcinoma	III-IV	III	T2	N1	M0	8	Yes	Yes	Yes	Yes	No	1	1	21
27207796	40	Single	Squamous cell carcinoma	III-IV	III	T3-T4	N1	M0	6	No	No	No/Unknown	Yes	No	0	0	18
27213839	55	Married	Squamous cell carcinoma	I-II	III	T3-T4	N0	M0	7	No	Yes	Yes	No	No	0	0	56
27214797	58	Single	Other	III-IV	II	T2	N0	M0	7	No	Yes	Yes	No	No	1	1	31
27218612	63	Married	Other	I-II	III	T1	N1	M0	5	Yes	Yes	Yes	Yes	No	1	1	19
27226061	92	Single	Squamous cell carcinoma	I-II	I	T1	N0	M0	6	Yes	No	No/Unknown	No	No	1	0	63
27227851	54	Married	Other	III-IV	IV	T3-T4	N1	M1	5	Yes	Yes	Yes	Yes	No	1	1	6
27229393	59	Single	Other	I-II	III	T3-T4	N1	M0	4	Yes	Yes	Yes	Yes	No	1	1	103
27231181	73	Single	Squamous cell carcinoma	I-II	I	T1	N0	M0	3	Yes	No	No/Unknown	No	No	1	1	25
27231949	63	Single	Adenocarcinoma	I-II	I	T1	N0	M0	3.3	Yes	Yes	Yes	No	No	0	0	39
27236498	56	Married	Other	III-IV	II	T2	N0	M0	12	Yes	No	No/Unknown	No	No	0	0	109
27238843	39	Married	Other	I-II	I	T1	N0	M0	6	Yes	Yes	No/Unknown	No	No	0	0	100
27238844	52	Married	Adenocarcinoma	I-II	II	T2	N0	M0	5.6	No	Yes	Yes	No	No	1	1	28
27241156	53	Single	Adenocarcinoma	I-II	I	T1	N0	M0	0.5	Yes	No	No/Unknown	No	No	0	0	98
27241917	59	Married	Squamous cell carcinoma	III-IV	I	T1	N0	M0	3.5	Yes	Yes	Yes	No	No	1	1	43
27243251	38	Single	Adenocarcinoma	I-II	I	T1	N0	M0	2.3	Yes	Yes	No/Unknown	No	No	0	0	43
27243318	86	Single	Squamous cell carcinoma	I-II	III	T2	N1	M0	4	No	Yes	Yes	Yes	Yes	1	0	39
27251010	41	Married	Other	I-II	III	T1	N1	M0	2.5	Yes	Yes	Yes	Yes	No	0	0	100
27251214	43	Single	Other	I-II	I	T1	N0	M0	0.1	Yes	No	No/Unknown	No	No	0	0	96
27255753	60	Married	Squamous cell carcinoma	I-II	I	T1	N0	M0	1.5	Yes	No	No/Unknown	No	No	0	0	56
27257388	74	Married	Squamous cell carcinoma	I-II	I	T1	N0	M0	0.1	Yes	No	No/Unknown	No	No	0	0	97
27258528	50	Single	Squamous cell carcinoma	I-II	I	T1	N0	M0	2.3	Yes	No	No/Unknown	No	Yes	0	0	96
27260323	46	Single	Other	I-II	I	T1	N0	M0	2	Yes	Yes	Yes	No	No	0	0	101
27272371	50	Single	Other	I-II	IV	T3-T4	N0	M0	9	No	Yes	Yes	No	No	1	1	14
27275624	64	Married	Other	I-II	III	T3-T4	N0	M0	1.5	Yes	No	No/Unknown	No	Yes	1	0	57
27283704	37	Married	Other	I-II	I	T1	N0	M0	1.3	Yes	No	No/Unknown	No	No	0	0	94
27284094	46	Married	Squamous cell carcinoma	III-IV	I	T1	N0	M0	7	No	Yes	Yes	No	No	0	0	90
27286671	38	Single	Squamous cell carcinoma	III-IV	III	T2	N1	M0	0.8	Yes	Yes	Yes	Yes	No	1	1	16
27287672	49	Married	Other	I-II	I	T1	N0	M0	0.2	Yes	No	No/Unknown	No	No	0	0	96
27288517	54	Married	Other	I-II	II	T2	N0	M0	5	No	Yes	Yes	No	No	1	1	33
27289088	67	Married	Other	III-IV	IV	T1	N1	M1	6	No	Yes	Yes	Yes	No	1	1	33
27291542	56	Married	Other	I-II	I	T1	N0	M0	2.4	Yes	Yes	Yes	No	Yes	0	0	93
27294078	33	Married	Other	III-IV	I	T1	N0	M0	0.5	Yes	No	No/Unknown	No	No	0	0	91
27296434	51	Single	Squamous cell carcinoma	III-IV	I	T1	N0	M0	0.8	Yes	Yes	Yes	No	No	0	0	92
27297669	40	Married	Adenocarcinoma	I-II	I	T1	N0	M0	2.7	Yes	No	No/Unknown	No	No	0	0	95
27298039	33	Single	Squamous cell carcinoma	I-II	III	T1	N1	M0	7.3	No	Yes	Yes	Yes	No	0	0	95
27299228	60	Married	Squamous cell carcinoma	III-IV	I	T1	N0	M0	2.5	Yes	No	No/Unknown	No	No	0	0	93
27301303	81	Single	Adenocarcinoma	I-II	II	T2	N0	M0	2.5	Yes	Yes	No/Unknown	No	No	0	0	91
27303068	46	Single	Other	I-II	III	T1	N1	M0	3.5	No	No	Yes	Yes	No	1	1	21
27304803	48	Single	Other	III-IV	I	T1	N0	M0	6.5	No	Yes	Yes	No	Yes	1	0	14
27305054	54	Single	Squamous cell carcinoma	I-II	III	T2	N1	M0	5.8	No	No	Yes	Yes	No	0	0	94
27305467	44	Married	Other	III-IV	III	T1	N1	M0	3.5	Yes	No	No/Unknown	Yes	No	0	0	92
27307645	58	Single	Other	III-IV	I	T1	N0	M0	3.2	Yes	No	Yes	No	No	1	1	7
27310181	51	Married	Squamous cell carcinoma	I-II	I	T1	N0	M0	2.7	Yes	No	No/Unknown	No	No	0	0	89
27311465	61	Married	Squamous cell carcinoma	I-II	I	T1	N0	M0	4	No	Yes	No/Unknown	No	No	0	0	86
27312118	65	Married	Other	I-II	I	T1	N0	M0	0.8	Yes	No	No/Unknown	No	No	0	0	86
27315468	39	Married	Adenocarcinoma	I-II	I	T1	N0	M0	4.4	Yes	Yes	No/Unknown	No	No	0	0	89
27322893	68	Married	Other	I-II	III	T3-T4	N1	M0	8.5	Yes	Yes	Yes	Yes	No	0	0	87
27325866	42	Single	Squamous cell carcinoma	III-IV	I	T1	N0	M0	6	No	Yes	Yes	No	No	1	1	12
27326504	51	Married	Other	III-IV	I	T1	N0	M0	0.8	Yes	Yes	Yes	No	No	0	0	83
27326552	58	Single	Squamous cell carcinoma	III-IV	IV	T3-T4	N1	M1	8	No	Yes	Yes	Yes	No	1	1	40
27331918	59	Married	Squamous cell carcinoma	I-II	III	T3-T4	N1	M0	1.3	Yes	Yes	No/Unknown	Yes	No	0	0	81
27333924	47	Single	Other	III-IV	I	T1	N0	M0	7	No	Yes	Yes	No	No	0	0	89
27334965	31	Married	Other	III-IV	III	T2	N1	M0	3	Yes	Yes	Yes	Yes	No	0	0	74
27335505	43	Married	Other	I-II	IV	T1	N1	M1	3.6	No	Yes	Yes	Yes	No	1	1	16
27335965	43	Single	Squamous cell carcinoma	I-II	I	T1	N0	M0	0.2	Yes	No	No/Unknown	No	No	0	0	85
27338199	55	Married	Other	I-II	I	T1	N0	M0	3.2	Yes	No	No/Unknown	No	Yes	1	1	20
27341133	55	Single	Other	III-IV	IV	T2	N1	M1	4	No	Yes	Yes	Yes	No	1	1	9
27345846	53	Single	Other	III-IV	IV	T3-T4	N1	M1	6.5	No	No	Yes	Yes	No	1	1	4
27347670	61	Married	Adenocarcinoma	I-II	I	T1	N0	M0	3	Yes	No	No/Unknown	No	No	0	0	89
27349573	80	Married	Other	I-II	I	T1	N0	M0	1	Yes	No	Yes	No	Yes	0	0	82
27350673	81	Single	Adenocarcinoma	III-IV	II	T2	N0	M0	3.5	No	Yes	Yes	No	No	0	0	84
27350776	71	Married	Other	I-II	I	T1	N0	M0	1.5	Yes	No	No/Unknown	No	No	0	0	81
27354227	53	Single	Other	III-IV	III	T2	N1	M0	6	No	Yes	Yes	Yes	No	0	0	78
27355006	51	Married	Squamous cell carcinoma	III-IV	I	T1	N0	M0	1.4	Yes	No	No/Unknown	No	No	0	0	89
27355750	57	Married	Other	I-II	IV	T3-T4	N1	M1	5.4	No	No	Yes	Yes	No	1	1	61
27356025	57	Married	Other	I-II	I	T1	N0	M0	6	No	Yes	Yes	No	No	0	0	6
27356298	84	Married	Squamous cell carcinoma	III-IV	IV	T3-T4	N0	M0	8.2	Yes	Yes	Yes	No	No	1	0	45
27357120	51	Married	Squamous cell carcinoma	III-IV	I	T1	N0	M0	2	Yes	No	No/Unknown	No	No	0	0	81
27359104	51	Married	Squamous cell carcinoma	III-IV	IV	T3-T4	N0	M1	15.9	Yes	No	No/Unknown	No	No	1	1	21
27360609	53	Married	Other	I-II	I	T1	N0	M0	2.5	Yes	No	No/Unknown	No	No	0	0	80
27362934	32	Married	Other	III-IV	III	T1	N1	M0	2	Yes	No	No/Unknown	Yes	No	0	0	74
27364775	49	Single	Adenocarcinoma	III-IV	I	T1	N0	M0	1.1	Yes	No	No/Unknown	No	No	0	0	83
27367836	55	Single	Adenocarcinoma	I-II	II	T2	N0	M0	6.8	No	Yes	Yes	No	No	1	1	45
27370273	49	Married	Adenocarcinoma	III-IV	IV	T3-T4	N1	M1	6	Yes	Yes	No/Unknown	Yes	No	1	1	11
27371024	64	Married	Squamous cell carcinoma	III-IV	I	T1	N0	M0	2	Yes	Yes	No/Unknown	No	No	0	0	82
27373208	54	Married	Other	III-IV	IV	T3-T4	N1	M1	6.9	No	No	Yes	Yes	No	1	1	4
27377458	61	Married	Squamous cell carcinoma	III-IV	II	T2	N0	M0	2	Yes	No	No/Unknown	No	No	0	0	78
27380131	40	Single	Other	III-IV	IV	T3-T4	N0	M1	4	No	Yes	Yes	No	No	1	1	6
27381276	22	Single	Other	I-II	I	T1	N0	M0	0.9	Yes	Yes	No/Unknown	No	No	0	0	77
27381399	40	Married	Other	I-II	I	T1	N0	M0	1.5	Yes	No	No/Unknown	No	No	0	0	83
27382556	70	Single	Other	I-II	IV	T1	N1	M1	5.7	No	Yes	Yes	Yes	No	1	1	5
27384165	66	Single	Other	I-II	IV	T3-T4	N0	M0	7.5	No	Yes	Yes	No	Yes	1	1	37
27384759	52	Married	Adenocarcinoma	I-II	III	T3-T4	N1	M0	3	Yes	Yes	Yes	Yes	No	1	1	12
27385436	74	Married	Other	I-II	III	T3-T4	N1	M0	8	No	Yes	Yes	Yes	No	0	0	80
27387183	49	Single	Squamous cell carcinoma	I-II	I	T1	N0	M0	6.5	Yes	Yes	Yes	No	No	0	0	80
27387923	53	Married	Other	III-IV	IV	T2	N1	M1	3	Yes	No	No/Unknown	Yes	No	1	1	5
27388028	42	Single	Other	I-II	I	T1	N0	M0	1	Yes	No	No/Unknown	No	No	0	0	2
27389807	60	Married	Other	I-II	II	T2	N0	M0	3.5	No	Yes	Yes	No	No	0	0	6
27390482	58	Single	Other	I-II	II	T2	N0	M0	4	No	Yes	Yes	No	No	0	0	74
27395548	86	Married	Other	I-II	III	T3-T4	N1	M0	6	No	Yes	Yes	Yes	No	1	1	13
27396096	72	Single	Other	III-IV	IV	T2	N1	M1	7.5	Yes	No	No/Unknown	Yes	No	1	1	14
27396747	71	Single	Adenocarcinoma	I-II	III	T3-T4	N0	M0	5	No	Yes	Yes	No	No	1	1	11
27401156	61	Married	Other	I-II	III	T3-T4	N0	M0	8.3	No	Yes	Yes	No	No	1	1	25
27403009	51	Single	Other	III-IV	II	T2	N0	M0	8	No	Yes	Yes	No	No	1	1	24
27403631	63	Married	Adenocarcinoma	I-II	I	T1	N0	M0	1.6	Yes	No	No/Unknown	No	No	0	0	76
27407798	64	Married	Squamous cell carcinoma	III-IV	I	T1	N0	M0	1.5	Yes	No	No/Unknown	No	No	0	0	2
27408369	67	Single	Squamous cell carcinoma	III-IV	II	T2	N0	M0	1.8	No	Yes	Yes	No	No	0	0	73
27412238	43	Married	Other	I-II	I	T1	N0	M0	1.2	Yes	Yes	Yes	No	Yes	0	0	71
27412251	72	Single	Other	I-II	IV	T2	N0	M1	2	Yes	No	Yes	No	No	1	1	52
27412829	49	Married	Squamous cell carcinoma	I-II	I	T1	N0	M0	0.4	Yes	No	No/Unknown	No	No	0	0	73
27414765	32	Married	Other	III-IV	III	T1	N1	M0	4.2	Yes	Yes	Yes	Yes	No	0	0	70
27416227	41	Single	Squamous cell carcinoma	I-II	I	T1	N0	M0	2	Yes	Yes	No/Unknown	No	No	0	0	71
27422695	41	Married	Squamous cell carcinoma	I-II	III	T1	N1	M0	5.9	Yes	Yes	Yes	Yes	No	0	0	69
27423093	65	Married	Other	I-II	I	T1	N0	M0	0.4	Yes	No	No/Unknown	No	No	0	0	65
27423259	36	Married	Other	I-II	II	T2	N0	M0	6.9	No	Yes	Yes	No	No	1	1	24
27423332	39	Single	Squamous cell carcinoma	I-II	I	T1	N0	M0	0.9	Yes	No	No/Unknown	No	No	0	0	70
27428700	58	Married	Other	I-II	I	T1	N0	M0	1.7	Yes	No	No/Unknown	No	No	0	0	65
27431281	34	Single	Other	I-II	IV	T3-T4	N0	M1	11.5	Yes	No	Yes	No	No	1	1	10
27432293	80	Married	Other	III-IV	II	T2	N0	M0	3.8	Yes	Yes	Yes	No	Yes	0	0	69
27439829	57	Married	Other	I-II	II	T2	N0	M0	4	Yes	Yes	Yes	No	No	0	0	67
27441962	54	Married	Adenocarcinoma	I-II	III	T2	N1	M0	6.5	Yes	Yes	Yes	Yes	No	0	0	67
27446493	54	Married	Other	I-II	III	T1	N1	M0	5	Yes	Yes	Yes	Yes	No	0	0	5
27448798	50	Married	Squamous cell carcinoma	I-II	III	T2	N1	M0	6.8	No	Yes	Yes	Yes	No	1	1	9
27448972	44	Married	Other	I-II	I	T1	N0	M0	1.1	Yes	No	No/Unknown	No	No	0	0	65
27449354	35	Single	Other	I-II	I	T1	N0	M0	4.3	Yes	Yes	Yes	No	No	1	1	32
27453136	35	Single	Squamous cell carcinoma	I-II	I	T1	N0	M0	6.4	Yes	Yes	Yes	No	No	1	1	20
27458989	41	Single	Adenocarcinoma	III-IV	I	T1	N0	M0	4.3	Yes	Yes	No/Unknown	No	No	0	0	63
27461258	43	Single	Other	I-II	I	T1	N0	M0	5	No	Yes	Yes	No	No	0	0	30
27467793	61	Married	Other	III-IV	II	T2	N0	M0	4.5	Yes	No	No/Unknown	No	No	0	0	63
27468574	55	Married	Other	III-IV	I	T1	N0	M0	2.8	Yes	No	No/Unknown	No	No	0	0	60
27469964	32	Married	Squamous cell carcinoma	I-II	I	T1	N0	M0	0.7	Yes	No	No/Unknown	No	No	0	0	61
27471598	55	Single	Squamous cell carcinoma	III-IV	III	T3-T4	N1	M0	4.5	Yes	Yes	Yes	Yes	No	0	0	66
27473308	64	Married	Squamous cell carcinoma	I-II	I	T1	N0	M0	2.3	Yes	No	No/Unknown	No	No	0	0	62
27475109	88	Married	Other	I-II	II	T2	N0	M0	4.5	No	Yes	Yes	No	No	1	1	60
27476623	38	Single	Other	III-IV	I	T1	N0	M0	2.6	Yes	No	No/Unknown	No	No	0	0	63
27477577	67	Married	Other	I-II	I	T1	N0	M0	0.7	Yes	No	No/Unknown	No	No	0	0	24
27481253	57	Single	Squamous cell carcinoma	I-II	I	T1	N0	M0	3.9	Yes	Yes	No/Unknown	No	No	1	1	10
27482760	51	Married	Adenocarcinoma	I-II	I	T1	N0	M0	9.4	Yes	No	No/Unknown	No	No	0	0	60
27489885	51	Married	Squamous cell carcinoma	I-II	II	T2	N0	M0	7.8	No	Yes	Yes	No	No	0	0	59
27490619	74	Married	Other	III-IV	IV	T3-T4	N0	M1	4.6	No	No	Yes	No	No	1	1	7
27490791	50	Single	Other	III-IV	I	T1	N0	M0	3	Yes	No	No/Unknown	No	No	0	0	61
27493871	40	Married	Adenocarcinoma	III-IV	I	T1	N0	M0	0.2	Yes	No	No/Unknown	No	No	0	0	57
27508287	74	Single	Other	III-IV	I	T1	N0	M0	3	Yes	No	No/Unknown	No	No	0	0	55
27509490	36	Married	Other	III-IV	I	T1	N0	M0	2.9	Yes	No	Yes	No	No	1	1	18
27512707	41	Single	Squamous cell carcinoma	I-II	I	T1	N0	M0	0.2	Yes	No	No/Unknown	No	No	0	0	56
27517145	40	Married	Other	I-II	I	T1	N0	M0	2.3	Yes	No	No/Unknown	No	No	0	0	53
27518142	86	Single	Squamous cell carcinoma	III-IV	II	T2	N0	M0	7	No	No	No/Unknown	No	No	1	1	2
27519626	50	Married	Other	I-II	I	T1	N0	M0	2.5	Yes	Yes	No/Unknown	No	Yes	1	1	50
27525940	56	Single	Squamous cell carcinoma	I-II	I	T1	N0	M0	0.3	Yes	No	No/Unknown	No	No	0	0	25
27533156	54	Married	Squamous cell carcinoma	I-II	I	T1	N0	M0	6.4	Yes	Yes	No/Unknown	No	No	1	1	55
27533422	55	Married	Other	III-IV	I	T1	N0	M0	2.1	Yes	No	No/Unknown	No	Yes	0	0	49
27536180	27	Single	Other	III-IV	IV	T1	N1	M1	6.4	Yes	Yes	Yes	Yes	No	0	0	52
27537617	75	Married	Other	I-II	I	T1	N0	M0	0.5	Yes	No	No/Unknown	No	No	0	0	29
27539437	48	Single	Adenocarcinoma	I-II	I	T1	N0	M0	3	Yes	No	No/Unknown	No	No	0	0	55
27539710	56	Married	Other	III-IV	I	T1	N0	M0	3	Yes	Yes	Yes	No	No	0	0	54
27539712	66	Married	Other	I-II	I	T1	N0	M0	2.3	Yes	No	No/Unknown	No	Yes	0	0	54
27541654	44	Married	Other	III-IV	II	T2	N0	M0	4.1	Yes	Yes	Yes	No	No	0	0	52
27543515	83	Single	Squamous cell carcinoma	III-IV	III	T3-T4	N0	M0	10.8	No	Yes	Yes	No	Yes	1	1	24
27543848	49	Single	Adenocarcinoma	III-IV	III	T3-T4	N0	M0	5.8	No	Yes	Yes	No	No	0	0	51
27548754	45	Married	Adenocarcinoma	I-II	I	T1	N0	M0	3.8	Yes	No	No/Unknown	No	No	0	0	52
27549842	56	Single	Squamous cell carcinoma	III-IV	IV	T3-T4	N1	M1	7	No	Yes	Yes	Yes	No	1	1	8
27552052	65	Single	Squamous cell carcinoma	III-IV	IV	T3-T4	N1	M0	9	No	Yes	No/Unknown	Yes	No	1	1	4
27552310	39	Married	Squamous cell carcinoma	III-IV	IV	T1	N1	M1	4.5	Yes	No	No/Unknown	Yes	No	1	1	10
27554057	38	Married	Other	I-II	I	T1	N0	M0	0.4	Yes	No	No/Unknown	No	No	0	0	49
27554778	91	Single	Squamous cell carcinoma	III-IV	IV	T3-T4	N0	M1	8.7	No	Yes	Yes	No	Yes	1	1	6
27557889	49	Married	Squamous cell carcinoma	III-IV	III	T3-T4	N0	M0	10	No	Yes	Yes	No	No	1	1	8
27559751	93	Single	Squamous cell carcinoma	I-II	II	T2	N0	M0	8	No	Yes	Yes	No	No	1	1	9
27560561	55	Married	Other	I-II	I	T1	N0	M0	0.2	Yes	No	No/Unknown	No	Yes	0	0	54
27561220	67	Married	Other	III-IV	I	T1	N0	M0	3.5	Yes	Yes	Yes	No	Yes	1	0	16
27563465	54	Married	Squamous cell carcinoma	I-II	I	T1	N0	M0	0.7	Yes	No	No/Unknown	No	No	0	0	50
27567101	57	Married	Squamous cell carcinoma	I-II	II	T2	N0	M0	3	Yes	No	Yes	No	No	0	0	39
27581012	54	Married	Squamous cell carcinoma	I-II	I	T1	N0	M0	4.4	No	Yes	Yes	No	Yes	1	0	15
27814573	50	Married	Other	I-II	III	T2	N1	M0	3.4	Yes	Yes	Yes	Yes	Yes	1	1	57
32281059	81	Single	Other	III-IV	III	T2	N1	M0	1.5	Yes	Yes	Yes	Yes	Yes	1	0	41
32475980	49	Married	Adenocarcinoma	I-II	II	T2	N0	M0	6	Yes	Yes	Yes	No	Yes	1	1	18
32477941	32	Married	Squamous cell carcinoma	III-IV	III	T1	N1	M0	3	Yes	Yes	Yes	Yes	Yes	0	0	171
32616628	56	Married	Adenocarcinoma	III-IV	I	T1	N0	M0	3.5	Yes	Yes	Yes	No	No	0	0	109
33319798	40	Married	Squamous cell carcinoma	III-IV	II	T2	N0	M0	5.4	No	Yes	Yes	No	Yes	0	0	76
33324287	49	Single	Other	III-IV	IV	T3-T4	N1	M1	7.2	Yes	No	Yes	Yes	Yes	1	1	8
33362030	74	Married	Other	III-IV	III	T2	N1	M0	5.2	Yes	No	No/Unknown	Yes	Yes	1	1	15
33578595	64	Single	Other	I-II	III	T3-T4	N0	M0	6	No	Yes	Yes	No	Yes	0	0	148
33667411	56	Married	Squamous cell carcinoma	I-II	I	T1	N0	M0	0.8	Yes	No	No/Unknown	No	Yes	1	0	161
34204386	48	Married	Other	I-II	II	T2	N0	M0	2.7	No	Yes	Yes	No	No	0	0	186
34233579	46	Married	Adenocarcinoma	I-II	II	T2	N0	M0	1.2	Yes	No	No/Unknown	No	No	0	0	190
34234279	53	Single	Other	III-IV	I	T1	N0	M0	3.8	Yes	Yes	Yes	No	No	1	1	19
34248351	54	Married	Squamous cell carcinoma	I-II	I	T1	N0	M0	1	Yes	Yes	No/Unknown	No	No	0	0	185
34265613	54	Single	Squamous cell carcinoma	I-II	IV	T3-T4	N0	M0	10	No	Yes	Yes	No	Yes	1	1	14
34276191	34	Single	Squamous cell carcinoma	I-II	I	T1	N0	M0	5	Yes	No	No/Unknown	No	No	0	0	181
34279871	46	Married	Squamous cell carcinoma	I-II	II	T2	N0	M0	6	No	Yes	Yes	No	Yes	1	1	137
34291020	46	Married	Other	III-IV	II	T2	N0	M0	7	No	Yes	Yes	No	No	0	0	71
34295249	33	Married	Other	III-IV	I	T1	N0	M0	3.5	Yes	No	No/Unknown	No	No	0	0	183
34295838	78	Married	Squamous cell carcinoma	III-IV	IV	T2	N1	M1	2.5	No	Yes	Yes	Yes	Yes	1	0	31
34302819	56	Married	Adenocarcinoma	I-II	III	T3-T4	N0	M0	5.8	No	Yes	Yes	No	No	1	1	9
34314536	46	Single	Other	III-IV	I	T1	N0	M0	1.5	Yes	No	No/Unknown	No	No	0	0	179
34317595	40	Married	Other	I-II	III	T1	N1	M0	5.2	Yes	Yes	Yes	Yes	No	0	0	180
34324565	50	Married	Squamous cell carcinoma	III-IV	IV	T3-T4	N0	M1	16	No	Yes	Yes	No	No	1	1	61
34326485	74	Married	Other	I-II	I	T1	N0	M0	0.3	Yes	Yes	Yes	No	No	1	0	99
34331626	81	Single	Squamous cell carcinoma	III-IV	III	T3-T4	N0	M0	3.8	No	Yes	Yes	No	No	1	0	113
34331719	62	Single	Squamous cell carcinoma	I-II	III	T1	N1	M0	2.2	Yes	No	No/Unknown	Yes	No	1	0	157
34343971	43	Single	Other	III-IV	IV	T1	N0	M1	6	No	Yes	Yes	No	No	1	1	15
34344400	36	Married	Other	III-IV	I	T1	N0	M0	5	Yes	Yes	Yes	No	No	0	0	186
34345148	47	Single	Squamous cell carcinoma	I-II	III	T3-T4	N0	M0	5	No	Yes	Yes	No	Yes	1	1	50
34345551	39	Married	Adenocarcinoma	I-II	I	T1	N0	M0	1.2	Yes	Yes	Yes	No	No	0	0	182
34345601	54	Married	Other	I-II	I	T1	N0	M0	2	Yes	No	No/Unknown	No	No	0	0	180
34352026	70	Married	Squamous cell carcinoma	III-IV	I	T1	N0	M0	4.2	No	Yes	Yes	No	No	0	0	63
34356446	42	Single	Squamous cell carcinoma	I-II	II	T2	N0	M0	6.6	No	Yes	Yes	No	No	0	0	189
34361103	42	Married	Adenocarcinoma	I-II	I	T1	N0	M0	3	Yes	No	No/Unknown	No	No	0	0	177
34364146	69	Married	Other	I-II	III	T2	N1	M0	6	Yes	Yes	Yes	Yes	Yes	1	0	168
34364882	57	Married	Squamous cell carcinoma	I-II	I	T1	N0	M0	1.5	Yes	No	No/Unknown	No	No	0	0	184
34370462	62	Single	Squamous cell carcinoma	III-IV	II	T2	N0	M0	2.5	Yes	Yes	Yes	No	No	0	0	184
34377546	67	Single	Other	I-II	II	T2	N0	M0	5.3	No	Yes	No/Unknown	No	Yes	1	1	76
34378218	33	Married	Squamous cell carcinoma	I-II	III	T1	N1	M0	4.8	No	Yes	Yes	Yes	No	0	0	176
34379531	70	Married	Other	III-IV	II	T2	N0	M0	2.8	Yes	Yes	No/Unknown	No	No	1	1	19
34380655	38	Single	Other	III-IV	II	T2	N0	M0	7	No	Yes	Yes	No	No	0	0	172
34399710	52	Married	Squamous cell carcinoma	III-IV	IV	T2	N1	M1	6	Yes	Yes	Yes	Yes	No	1	1	17
34399737	45	Single	Squamous cell carcinoma	III-IV	III	T1	N1	M0	5.5	Yes	Yes	No/Unknown	Yes	Yes	1	0	86
34399831	32	Married	Squamous cell carcinoma	I-II	II	T2	N0	M0	6	No	Yes	Yes	No	No	0	0	128
34401392	56	Married	Squamous cell carcinoma	III-IV	IV	T3-T4	N0	M1	6.5	No	Yes	No/Unknown	No	Yes	1	1	8
34413802	47	Married	Adenocarcinoma	I-II	I	T1	N0	M0	2.4	Yes	No	No/Unknown	No	No	0	0	158
34416039	49	Single	Adenocarcinoma	I-II	II	T2	N0	M0	6	No	Yes	Yes	No	No	0	0	170
34417755	50	Married	Other	I-II	I	T1	N0	M0	3.2	Yes	No	No/Unknown	No	No	0	0	176
34436688	43	Married	Adenocarcinoma	III-IV	I	T1	N0	M0	3	Yes	No	No/Unknown	No	No	0	0	179
34438265	71	Married	Other	I-II	I	T1	N0	M0	3	Yes	Yes	Yes	No	No	1	0	173
34438639	52	Married	Other	I-II	III	T1	N1	M0	0.6	Yes	Yes	Yes	Yes	No	0	0	174
34441105	45	Married	Squamous cell carcinoma	I-II	I	T1	N0	M0	1.2	Yes	Yes	No/Unknown	No	No	0	0	173
34441116	38	Single	Other	III-IV	III	T2	N1	M0	1.3	Yes	Yes	Yes	Yes	No	1	1	44
34441242	70	Single	Squamous cell carcinoma	III-IV	I	T1	N0	M0	2	Yes	No	No/Unknown	No	No	0	0	172
34444702	41	Married	Squamous cell carcinoma	I-II	III	T1	N1	M0	1	Yes	Yes	Yes	Yes	No	0	0	171
34446040	48	Married	Adenocarcinoma	I-II	I	T1	N0	M0	9	Yes	Yes	Yes	No	No	0	0	169
34446133	56	Single	Other	I-II	IV	T3-T4	N0	M1	5	Yes	Yes	Yes	No	No	1	1	18
34447438	60	Married	Other	I-II	II	T2	N0	M0	10	No	Yes	Yes	No	No	1	1	7
34451945	78	Married	Adenocarcinoma	I-II	I	T1	N0	M0	6	No	Yes	Yes	No	No	1	0	28
34460481	76	Single	Other	I-II	I	T1	N0	M0	1.7	Yes	No	No/Unknown	No	No	1	0	98
34472047	55	Married	Other	I-II	I	T1	N0	M0	2.5	Yes	No	No/Unknown	No	Yes	0	0	110
34475070	52	Single	Other	III-IV	II	T2	N0	M0	2.7	Yes	Yes	Yes	No	No	0	0	171
34489519	38	Married	Squamous cell carcinoma	I-II	IV	T3-T4	N1	M1	8.1	No	Yes	No/Unknown	Yes	No	1	1	3
34495048	24	Single	Squamous cell carcinoma	III-IV	I	T1	N0	M0	6	Yes	Yes	Yes	No	Yes	0	0	169
34509699	34	Married	Squamous cell carcinoma	I-II	I	T1	N0	M0	4	Yes	Yes	No/Unknown	No	No	0	0	168
34511472	41	Married	Adenocarcinoma	I-II	I	T1	N0	M0	4	Yes	Yes	Yes	No	No	0	0	165
34522787	42	Married	Other	I-II	III	T3-T4	N0	M0	8	No	Yes	Yes	No	No	0	0	165
34530107	67	Single	Squamous cell carcinoma	I-II	II	T2	N0	M0	3	No	Yes	Yes	No	Yes	1	0	35
34541921	91	Single	Squamous cell carcinoma	I-II	II	T2	N0	M0	5.5	Yes	Yes	No/Unknown	No	No	1	1	2
34544626	55	Married	Squamous cell carcinoma	III-IV	IV	T3-T4	N1	M1	8	No	Yes	No/Unknown	Yes	No	1	1	3
34549752	39	Single	Adenocarcinoma	I-II	III	T3-T4	N0	M0	5	No	Yes	Yes	No	Yes	1	1	52
34552127	43	Single	Other	III-IV	II	T2	N0	M0	6	No	Yes	Yes	No	No	0	0	163
34553521	32	Married	Other	I-II	I	T1	N0	M0	0.5	Yes	No	No/Unknown	No	No	0	0	51
34558272	48	Married	Other	III-IV	I	T1	N0	M0	1.6	Yes	No	No/Unknown	No	No	0	0	164
34576807	36	Married	Other	III-IV	III	T3-T4	N1	M0	7	No	Yes	Yes	Yes	No	1	1	16
34581800	75	Single	Other	III-IV	II	T2	N0	M0	5	Yes	Yes	Yes	No	No	0	0	163
34581964	63	Married	Squamous cell carcinoma	III-IV	I	T1	N0	M0	2.3	Yes	No	No/Unknown	No	No	1	1	49
34589336	30	Married	Other	I-II	III	T2	N1	M0	6	Yes	Yes	Yes	Yes	No	0	0	159
34592082	67	Single	Squamous cell carcinoma	I-II	II	T2	N0	M0	5	No	Yes	Yes	No	No	0	0	45
34592593	41	Married	Other	I-II	I	T1	N0	M0	3	Yes	No	No/Unknown	No	No	1	0	27
34597130	45	Married	Squamous cell carcinoma	III-IV	II	T2	N0	M0	7.9	Yes	Yes	Yes	No	No	0	0	126
34599925	50	Married	Squamous cell carcinoma	III-IV	II	T2	N0	M0	7.7	No	Yes	Yes	No	No	0	0	165
34619167	41	Married	Other	I-II	I	T1	N0	M0	4.2	Yes	No	No/Unknown	No	No	0	0	155
34621436	48	Married	Squamous cell carcinoma	I-II	I	T1	N0	M0	21	Yes	Yes	No/Unknown	No	No	0	0	157
34621820	51	Single	Adenocarcinoma	I-II	I	T1	N0	M0	4.5	Yes	Yes	Yes	No	No	0	0	160
34623360	70	Single	Squamous cell carcinoma	III-IV	III	T2	N1	M0	7	No	Yes	Yes	Yes	Yes	0	0	158
34627467	76	Single	Other	III-IV	II	T2	N0	M0	2.8	Yes	Yes	No/Unknown	No	No	1	0	64
34635398	69	Married	Squamous cell carcinoma	I-II	III	T2	N1	M0	4.2	No	Yes	Yes	Yes	Yes	1	0	84
34643868	63	Single	Adenocarcinoma	III-IV	II	T2	N0	M0	4	No	Yes	Yes	No	No	1	0	5
34645189	37	Single	Squamous cell carcinoma	III-IV	I	T1	N0	M0	3	Yes	Yes	No/Unknown	No	No	1	1	12
34646928	47	Single	Other	III-IV	I	T1	N0	M0	2.5	Yes	Yes	No/Unknown	No	No	0	0	155
34651258	45	Married	Adenocarcinoma	III-IV	III	T1	N1	M0	4.5	Yes	No	Yes	Yes	No	1	1	21
34659572	57	Single	Squamous cell carcinoma	I-II	III	T3-T4	N0	M0	6	No	Yes	Yes	No	No	1	1	27
34663739	56	Married	Squamous cell carcinoma	I-II	III	T3-T4	N0	M0	4	No	Yes	Yes	No	Yes	0	0	155
34681039	55	Single	Squamous cell carcinoma	I-II	I	T1	N0	M0	0.4	Yes	No	No/Unknown	No	No	0	0	157
34684231	47	Married	Adenocarcinoma	I-II	I	T1	N0	M0	3.4	Yes	Yes	No/Unknown	No	No	0	0	153
34687358	82	Single	Other	I-II	I	T1	N0	M0	0.9	Yes	Yes	No/Unknown	No	Yes	1	1	20
34688660	52	Single	Other	III-IV	III	T1	N1	M0	2.5	Yes	Yes	Yes	Yes	No	1	1	26
34690317	64	Single	Squamous cell carcinoma	I-II	III	T3-T4	N0	M0	3	Yes	Yes	Yes	No	No	0	0	150
34694547	28	Married	Squamous cell carcinoma	I-II	III	T1	N1	M0	1.5	Yes	Yes	Yes	Yes	No	0	0	158
34695030	36	Single	Other	I-II	I	T1	N0	M0	4.2	Yes	Yes	Yes	No	No	0	0	154
34699772	47	Married	Other	I-II	III	T1	N1	M0	1.8	Yes	No	No/Unknown	Yes	No	0	0	155
34705305	78	Married	Squamous cell carcinoma	III-IV	IV	T3-T4	N0	M1	13.8	No	Yes	No/Unknown	No	No	1	0	2
34707113	45	Married	Squamous cell carcinoma	III-IV	II	T2	N0	M0	5	Yes	Yes	Yes	No	Yes	1	0	139
34711866	57	Married	Adenocarcinoma	I-II	IV	T3-T4	N1	M1	5.1	No	Yes	Yes	Yes	No	1	0	17
34715963	41	Single	Adenocarcinoma	III-IV	I	T1	N0	M0	3.5	Yes	Yes	Yes	No	No	1	1	55
34718012	58	Single	Other	I-II	I	T1	N0	M0	0.6	Yes	No	No/Unknown	No	Yes	0	0	151
34721080	60	Married	Adenocarcinoma	III-IV	IV	T3-T4	N1	M1	6	No	Yes	Yes	Yes	No	1	1	5
34722503	46	Single	Other	III-IV	I	T1	N0	M0	1.1	Yes	No	No/Unknown	No	No	0	0	152
34723845	43	Married	Other	I-II	III	T2	N1	M0	7	No	Yes	Yes	Yes	Yes	0	0	149
34735628	33	Married	Squamous cell carcinoma	III-IV	I	T1	N0	M0	0.7	Yes	No	No/Unknown	No	No	0	0	149
34736242	53	Single	Other	I-II	II	T2	N0	M0	8	No	Yes	Yes	No	Yes	1	0	127
34744338	62	Married	Adenocarcinoma	III-IV	III	T3-T4	N1	M0	8	Yes	No	Yes	Yes	No	1	1	45
34745412	43	Married	Squamous cell carcinoma	I-II	III	T2	N1	M0	5	No	Yes	Yes	Yes	No	1	1	33
34751098	38	Single	Squamous cell carcinoma	I-II	II	T2	N0	M0	3	Yes	Yes	Yes	No	No	0	0	146
34752638	45	Married	Adenocarcinoma	I-II	I	T1	N0	M0	1.5	Yes	No	No/Unknown	No	No	0	0	148
34753677	59	Married	Other	III-IV	I	T1	N0	M0	1.5	Yes	No	No/Unknown	No	No	0	0	147
34755459	63	Single	Other	III-IV	IV	T2	N1	M1	6.6	No	Yes	Yes	Yes	No	1	1	4
34757663	69	Single	Squamous cell carcinoma	I-II	I	T1	N0	M0	4	Yes	Yes	Yes	No	No	1	0	53
34761738	60	Married	Adenocarcinoma	III-IV	I	T1	N0	M0	0.5	Yes	No	No/Unknown	No	No	1	1	17
34763484	60	Married	Adenocarcinoma	I-II	I	T1	N0	M0	1	Yes	No	No/Unknown	No	No	1	0	62
34770351	69	Single	Adenocarcinoma	I-II	I	T1	N0	M0	4	No	Yes	Yes	No	No	0	0	124
34800964	56	Single	Squamous cell carcinoma	I-II	III	T3-T4	N0	M0	7	No	Yes	Yes	No	No	0	0	145
34819493	44	Married	Adenocarcinoma	I-II	I	T1	N0	M0	0.7	Yes	No	No/Unknown	No	No	0	0	144
34819585	74	Single	Squamous cell carcinoma	I-II	III	T3-T4	N0	M0	4.5	No	Yes	Yes	No	No	1	0	26
34837565	50	Married	Other	I-II	I	T1	N0	M0	1.2	Yes	No	No/Unknown	No	No	0	0	6
34838371	71	Single	Squamous cell carcinoma	III-IV	III	T3-T4	N0	M0	5.7	No	Yes	Yes	No	No	0	0	141
34844379	70	Married	Other	III-IV	II	T2	N0	M0	3.5	Yes	Yes	Yes	No	No	0	0	9
34850321	59	Married	Squamous cell carcinoma	I-II	IV	T3-T4	N0	M1	17	Yes	Yes	Yes	No	No	1	1	2
34851970	67	Married	Adenocarcinoma	III-IV	IV	T1	N0	M1	0.7	Yes	Yes	Yes	No	No	0	0	137
34852978	48	Married	Other	III-IV	II	T2	N0	M0	5.5	No	Yes	No/Unknown	No	No	0	0	140
34855404	38	Married	Adenocarcinoma	I-II	II	T2	N0	M0	3.3	Yes	No	No/Unknown	No	No	0	0	139
34855899	35	Married	Other	I-II	I	T1	N0	M0	0.8	No	Yes	Yes	No	Yes	0	0	141
34860100	31	Married	Adenocarcinoma	I-II	III	T2	N1	M0	7	Yes	Yes	Yes	Yes	No	0	0	143
34866009	38	Married	Other	III-IV	I	T1	N0	M0	2.5	Yes	No	No/Unknown	No	No	0	0	139
34876090	49	Single	Squamous cell carcinoma	III-IV	IV	T3-T4	N1	M1	7.7	No	Yes	No/Unknown	Yes	No	1	1	1
34886525	54	Single	Squamous cell carcinoma	I-II	II	T2	N0	M0	6.8	No	Yes	Yes	No	Yes	0	0	71
34892319	50	Married	Squamous cell carcinoma	III-IV	I	T1	N0	M0	4.5	Yes	No	No/Unknown	No	No	0	0	138
34895124	74	Single	Other	I-II	III	T3-T4	N0	M0	6	No	Yes	Yes	No	No	0	0	136
34897736	41	Married	Adenocarcinoma	I-II	I	T1	N0	M0	1	Yes	No	No/Unknown	No	No	0	0	134
34901971	69	Single	Other	I-II	I	T1	N0	M0	0.7	Yes	No	No/Unknown	No	No	0	0	130
34904414	61	Married	Squamous cell carcinoma	III-IV	I	T1	N0	M0	4	Yes	Yes	No/Unknown	No	No	0	0	137
34904659	45	Married	Other	III-IV	I	T1	N0	M0	2.2	Yes	Yes	Yes	No	No	0	0	139
34904666	50	Single	Other	I-II	III	T2	N1	M0	3.3	Yes	No	No/Unknown	Yes	No	0	0	143
34907783	49	Married	Other	I-II	II	T2	N0	M0	8	No	Yes	Yes	No	No	1	1	21
34908991	20	Single	Other	III-IV	IV	T2	N1	M1	4.2	Yes	No	Yes	Yes	No	0	0	135
34909873	59	Married	Squamous cell carcinoma	III-IV	I	T1	N0	M0	2	Yes	No	Yes	No	No	1	1	13
34917561	46	Married	Squamous cell carcinoma	I-II	III	T2	N1	M0	4	Yes	Yes	Yes	Yes	No	0	0	135
34927113	80	Married	Squamous cell carcinoma	I-II	III	T3-T4	N0	M0	8.2	No	Yes	Yes	No	No	0	0	114
34928229	49	Married	Adenocarcinoma	I-II	I	T1	N0	M0	2	Yes	No	No/Unknown	No	No	0	0	133
34932907	45	Married	Other	I-II	I	T1	N0	M0	3.5	Yes	No	No/Unknown	No	No	0	0	136
34941678	48	Single	Adenocarcinoma	I-II	I	T1	N0	M0	3.999	No	Yes	No/Unknown	No	Yes	0	0	135
34947694	44	Married	Other	I-II	I	T1	N0	M0	0.8	Yes	No	No/Unknown	No	No	0	0	133
34957074	40	Married	Squamous cell carcinoma	III-IV	II	T2	N0	M0	4.7	Yes	Yes	Yes	No	No	0	0	134
34957235	75	Single	Other	I-II	II	T2	N0	M0	3	Yes	Yes	Yes	No	No	0	0	132
34963558	45	Married	Adenocarcinoma	I-II	I	T1	N0	M0	2	Yes	No	No/Unknown	No	No	0	0	133
34968167	62	Married	Other	III-IV	IV	T2	N1	M1	7.2	Yes	Yes	Yes	Yes	No	0	0	131
34968625	54	Single	Squamous cell carcinoma	III-IV	III	T2	N1	M0	7	No	Yes	Yes	Yes	Yes	1	1	15
34970214	53	Single	Adenocarcinoma	I-II	IV	T1	N0	M1	20.5	Yes	No	No/Unknown	No	Yes	0	0	130
34978471	27	Single	Other	I-II	I	T1	N0	M0	4.2	Yes	No	No/Unknown	No	No	0	0	134
34984270	48	Married	Other	III-IV	IV	T3-T4	N0	M1	6	No	Yes	Yes	No	No	1	1	20
34988866	44	Married	Other	III-IV	III	T1	N1	M0	4.5	Yes	Yes	Yes	Yes	Yes	1	0	42
34999094	59	Married	Other	I-II	III	T2	N1	M0	3	Yes	Yes	Yes	Yes	Yes	1	1	19
34999187	70	Single	Other	III-IV	III	T3-T4	N0	M0	7	No	Yes	Yes	No	No	1	1	7
35001235	67	Married	Other	III-IV	I	T1	N0	M0	4.5	Yes	Yes	Yes	No	No	0	0	129
35002249	61	Married	Squamous cell carcinoma	III-IV	I	T1	N0	M0	2	Yes	No	No/Unknown	No	Yes	0	0	128
35003389	37	Married	Squamous cell carcinoma	I-II	I	T1	N0	M0	0.3	Yes	No	No/Unknown	No	No	0	0	137
35012944	69	Married	Other	III-IV	II	T2	N0	M0	3	No	Yes	Yes	No	No	1	1	26
35017767	74	Single	Other	III-IV	II	T2	N0	M0	0.4	Yes	Yes	Yes	No	No	1	1	15
35018238	52	Married	Squamous cell carcinoma	I-II	I	T1	N0	M0	6	No	Yes	Yes	No	No	0	0	129
35026226	47	Married	Adenocarcinoma	III-IV	I	T1	N0	M0	3	Yes	Yes	No/Unknown	No	No	0	0	129
35028332	72	Married	Other	I-II	II	T2	N0	M0	5	No	Yes	No/Unknown	No	No	0	0	25
35034456	55	Married	Other	I-II	I	T1	N0	M0	1.5	Yes	Yes	No/Unknown	No	No	0	0	128
35046874	48	Single	Other	III-IV	IV	T2	N1	M1	3.5	Yes	No	Yes	Yes	Yes	1	1	7
35047571	29	Single	Adenocarcinoma	I-II	IV	T1	N1	M1	4.3	No	Yes	Yes	Yes	No	1	1	15
35051713	73	Single	Squamous cell carcinoma	I-II	III	T3-T4	N0	M0	6	No	Yes	Yes	No	No	0	0	132
35055752	67	Married	Squamous cell carcinoma	I-II	III	T3-T4	N0	M0	9	No	Yes	Yes	No	No	0	0	130
35058493	53	Single	Squamous cell carcinoma	III-IV	IV	T3-T4	N1	M1	10	Yes	Yes	Yes	Yes	No	1	1	13
35069897	28	Married	Squamous cell carcinoma	III-IV	III	T1	N1	M0	2.7	Yes	Yes	Yes	Yes	No	1	1	81
35070678	62	Married	Squamous cell carcinoma	III-IV	II	T2	N0	M0	5	No	Yes	Yes	No	No	0	0	129
35071233	36	Married	Other	I-II	III	T2	N1	M0	2.5	Yes	No	No/Unknown	Yes	No	0	0	129
35082815	69	Single	Squamous cell carcinoma	I-II	II	T2	N0	M0	4.4	No	Yes	Yes	No	Yes	0	0	49
35085036	53	Married	Adenocarcinoma	I-II	I	T1	N0	M0	4	Yes	No	No/Unknown	No	No	0	0	122
35094797	84	Married	Other	I-II	I	T1	N0	M0	5	No	Yes	No/Unknown	No	No	1	0	13
35098382	62	Married	Other	III-IV	II	T2	N0	M0	4	No	Yes	Yes	No	Yes	0	0	122
35103345	39	Married	Squamous cell carcinoma	III-IV	II	T2	N0	M0	6	No	Yes	Yes	No	No	0	0	125
35123652	71	Single	Squamous cell carcinoma	I-II	I	T1	N0	M0	1.3	Yes	No	No/Unknown	No	No	0	0	125
35127612	66	Single	Squamous cell carcinoma	III-IV	I	T1	N0	M0	5.3	Yes	Yes	Yes	No	No	0	0	123
35134268	47	Married	Other	III-IV	II	T2	N0	M0	4	Yes	Yes	Yes	No	No	1	1	36
35139805	60	Married	Squamous cell carcinoma	III-IV	II	T2	N0	M0	7	No	Yes	Yes	No	No	0	0	81
35139810	57	Single	Squamous cell carcinoma	I-II	II	T2	N0	M0	5.5	No	Yes	Yes	No	Yes	1	0	115
35145377	48	Single	Other	I-II	I	T1	N0	M0	1.8	Yes	Yes	Yes	No	No	0	0	121
35154445	33	Married	Squamous cell carcinoma	III-IV	I	T1	N0	M0	3.7	Yes	No	No/Unknown	No	No	0	0	140
35156925	46	Married	Squamous cell carcinoma	III-IV	III	T3-T4	N1	M0	10	Yes	Yes	Yes	Yes	No	0	0	120
35169128	68	Single	Other	III-IV	I	T1	N0	M0	1.5	Yes	No	No/Unknown	No	No	0	0	39
35175074	33	Single	Adenocarcinoma	III-IV	III	T3-T4	N1	M0	5	Yes	Yes	Yes	Yes	No	0	0	119
35184612	47	Single	Adenocarcinoma	III-IV	I	T1	N0	M0	2.7	Yes	Yes	Yes	No	Yes	1	0	63
35185035	47	Married	Other	I-II	IV	T3-T4	N1	M1	6.5	No	No	Yes	Yes	No	1	1	14
35186287	34	Single	Adenocarcinoma	I-II	I	T1	N0	M0	0.1	Yes	No	No/Unknown	No	No	0	0	115
35193118	61	Married	Other	I-II	III	T3-T4	N0	M0	6.7	No	Yes	Yes	No	No	0	0	101
35199943	43	Single	Other	I-II	I	T1	N0	M0	2.5	Yes	No	No/Unknown	No	No	0	0	113
35200134	35	Married	Other	I-II	IV	T3-T4	N0	M1	4	Yes	No	No/Unknown	No	No	1	1	20
35211058	60	Single	Squamous cell carcinoma	I-II	IV	T3-T4	N0	M1	13.2	No	Yes	No/Unknown	No	No	1	1	10
35225987	33	Married	Squamous cell carcinoma	III-IV	III	T1	N1	M0	3.5	Yes	Yes	Yes	Yes	No	0	0	120
35239299	46	Single	Adenocarcinoma	III-IV	II	T2	N0	M0	4.3	Yes	Yes	Yes	No	No	0	0	111
35246512	67	Married	Other	III-IV	III	T1	N1	M0	0.9	Yes	Yes	No/Unknown	Yes	No	0	0	99
35247039	57	Single	Squamous cell carcinoma	III-IV	III	T2	N1	M0	3.5	Yes	Yes	No/Unknown	Yes	No	0	0	112
35247864	38	Married	Adenocarcinoma	I-II	I	T1	N0	M0	2.3	Yes	No	No/Unknown	No	No	0	0	111
35253746	47	Single	Adenocarcinoma	I-II	I	T1	N0	M0	0.9	Yes	No	No/Unknown	No	No	0	0	119
35255249	33	Single	Adenocarcinoma	I-II	I	T1	N0	M0	0.2	Yes	No	No/Unknown	No	No	0	0	116
35255285	40	Married	Other	I-II	I	T1	N0	M0	4.8	Yes	No	No/Unknown	No	No	0	0	84
35261439	60	Married	Other	I-II	II	T2	N0	M0	5	Yes	Yes	Yes	No	No	1	1	95
35273396	44	Married	Other	III-IV	I	T1	N0	M0	2.4	Yes	Yes	Yes	No	No	1	1	11
35273419	77	Single	Squamous cell carcinoma	I-II	III	T2	N1	M0	2.1	Yes	Yes	Yes	Yes	No	0	0	42
35285871	59	Married	Other	I-II	II	T2	N0	M0	6	No	Yes	Yes	No	No	1	1	90
35292668	81	Married	Squamous cell carcinoma	I-II	I	T1	N0	M0	3.5	Yes	No	No/Unknown	No	Yes	0	0	17
35298453	44	Single	Other	III-IV	III	T3-T4	N1	M0	4	Yes	Yes	Yes	Yes	No	1	1	26
35315548	74	Married	Squamous cell carcinoma	III-IV	I	T1	N0	M0	5	Yes	Yes	Yes	No	Yes	0	0	113
35318840	42	Married	Other	III-IV	I	T1	N0	M0	0.7	Yes	No	Yes	No	No	0	0	115
35320771	63	Married	Adenocarcinoma	I-II	III	T2	N1	M0	4.4	Yes	Yes	Yes	Yes	No	1	1	27
35324018	56	Single	Adenocarcinoma	I-II	I	T1	N0	M0	0.1	Yes	No	No/Unknown	No	No	0	0	104
35330823	57	Married	Squamous cell carcinoma	III-IV	IV	T3-T4	N0	M1	7.3	No	Yes	No/Unknown	No	No	1	1	3
35332318	40	Married	Squamous cell carcinoma	I-II	I	T1	N0	M0	1.5	Yes	Yes	No/Unknown	No	No	0	0	102
35333251	38	Married	Adenocarcinoma	III-IV	I	T1	N0	M0	5.5	Yes	Yes	Yes	No	No	0	0	103
35333451	38	Single	Other	I-II	III	T1	N1	M0	1	Yes	No	Yes	Yes	No	0	0	103
35333832	33	Married	Adenocarcinoma	I-II	II	T2	N0	M0	3.3	Yes	Yes	Yes	No	No	0	0	104
35352565	59	Single	Squamous cell carcinoma	I-II	II	T2	N0	M0	5.4	No	Yes	Yes	No	No	0	0	105
35360920	49	Married	Adenocarcinoma	I-II	II	T2	N0	M0	6	No	Yes	Yes	No	No	1	1	55
35366079	31	Single	Adenocarcinoma	III-IV	I	T1	N0	M0	0.999	Yes	No	No/Unknown	No	No	0	0	107
35368501	62	Married	Squamous cell carcinoma	III-IV	III	T3-T4	N1	M0	4.6	No	Yes	Yes	Yes	No	0	0	106
35372065	45	Married	Adenocarcinoma	I-II	I	T1	N0	M0	3	Yes	No	No/Unknown	No	No	0	0	105
35374348	43	Married	Squamous cell carcinoma	III-IV	I	T1	N0	M0	3.2	Yes	No	No/Unknown	No	Yes	0	0	100
35390795	61	Married	Squamous cell carcinoma	III-IV	I	T1	N0	M0	3.1	Yes	Yes	Yes	No	No	0	0	100
35392152	38	Married	Other	I-II	I	T1	N0	M0	4	Yes	No	No/Unknown	No	No	0	0	102
35397949	37	Single	Adenocarcinoma	I-II	I	T1	N0	M0	2.7	Yes	Yes	Yes	No	No	0	0	100
35401128	33	Single	Squamous cell carcinoma	III-IV	III	T1	N1	M0	6.1	Yes	Yes	Yes	Yes	No	0	0	99
35404552	32	Married	Other	I-II	I	T1	N0	M0	2.5	Yes	No	No/Unknown	No	No	0	0	75
35413867	70	Single	Squamous cell carcinoma	III-IV	IV	T1	N1	M1	4	No	Yes	No/Unknown	Yes	No	1	1	8
35435834	43	Married	Other	I-II	I	T1	N0	M0	0.6	Yes	No	No/Unknown	No	Yes	0	0	103
35447920	36	Married	Other	I-II	I	T1	N0	M0	2.2	Yes	No	No/Unknown	No	No	0	0	98
35458197	53	Married	Other	I-II	I	T1	N0	M0	3.8	Yes	No	No/Unknown	No	No	1	1	43
35463212	47	Single	Squamous cell carcinoma	I-II	III	T2	N1	M0	6	Yes	Yes	Yes	Yes	No	0	0	50
35470856	58	Single	Squamous cell carcinoma	I-II	III	T1	N1	M0	5	Yes	Yes	Yes	Yes	No	0	0	53
35472413	40	Married	Other	I-II	IV	T2	N0	M1	3.4	Yes	No	Yes	No	Yes	1	1	11
35481527	51	Married	Other	I-II	IV	T2	N0	M1	6	No	Yes	Yes	No	No	0	0	104
35485988	60	Single	Other	III-IV	I	T1	N0	M0	4	Yes	No	No/Unknown	No	Yes	0	0	84
35487078	54	Married	Squamous cell carcinoma	III-IV	I	T1	N0	M0	1.8	Yes	Yes	No/Unknown	No	No	1	1	68
35490319	30	Married	Other	I-II	II	T2	N0	M0	4	Yes	Yes	Yes	No	No	1	1	44
35504578	60	Single	Other	III-IV	III	T2	N1	M0	4	Yes	Yes	Yes	Yes	No	0	0	79
35517587	59	Single	Squamous cell carcinoma	I-II	IV	T3-T4	N1	M1	7.6	No	No	No/Unknown	Yes	No	1	1	4
35517890	56	Single	Other	III-IV	I	T1	N0	M0	1.8	Yes	Yes	No/Unknown	No	No	0	0	93
35518101	48	Married	Other	I-II	I	T1	N0	M0	3	Yes	No	No/Unknown	No	No	0	0	58
35519269	44	Married	Squamous cell carcinoma	I-II	I	T1	N0	M0	0.1	Yes	No	No/Unknown	No	No	0	0	19
35530753	57	Single	Other	I-II	I	T1	N0	M0	0.8	Yes	No	No/Unknown	No	No	0	0	103
35531577	79	Single	Squamous cell carcinoma	III-IV	II	T2	N0	M0	5	No	Yes	Yes	No	No	1	0	42
35532427	61	Single	Adenocarcinoma	III-IV	I	T1	N0	M0	8	No	Yes	Yes	No	No	0	0	97
35543630	77	Married	Adenocarcinoma	I-II	I	T1	N0	M0	2.5	Yes	No	No/Unknown	No	No	1	0	46
35549103	68	Married	Other	I-II	I	T1	N0	M0	3.4	Yes	Yes	No/Unknown	No	Yes	1	1	57
35551346	38	Married	Squamous cell carcinoma	I-II	I	T1	N0	M0	0.2	Yes	No	No/Unknown	No	No	0	0	92
35554197	69	Married	Adenocarcinoma	I-II	II	T2	N0	M0	2.3	Yes	Yes	Yes	No	No	0	0	89
35556800	41	Single	Squamous cell carcinoma	III-IV	II	T2	N0	M0	6.7	No	Yes	Yes	No	Yes	0	0	92
35556815	50	Married	Adenocarcinoma	I-II	I	T1	N0	M0	4.5	Yes	No	Yes	No	No	0	0	94
35567982	48	Single	Squamous cell carcinoma	I-II	I	T1	N0	M0	0.6	Yes	No	No/Unknown	No	No	0	0	90
35578078	25	Married	Other	I-II	I	T1	N0	M0	2	Yes	No	No/Unknown	No	No	0	0	99
35578112	63	Married	Other	I-II	I	T1	N0	M0	2.5	Yes	No	No/Unknown	No	No	1	1	65
35578579	64	Married	Squamous cell carcinoma	I-II	I	T1	N0	M0	3.3	Yes	No	No/Unknown	No	No	0	0	103
35583060	33	Married	Squamous cell carcinoma	III-IV	III	T1	N1	M0	6	No	Yes	Yes	Yes	No	1	1	24
35585794	36	Married	Squamous cell carcinoma	I-II	I	T1	N0	M0	2.1	Yes	Yes	No/Unknown	No	No	0	0	89
35587994	49	Married	Adenocarcinoma	III-IV	III	T3-T4	N1	M0	8	No	Yes	Yes	Yes	No	0	0	87
35592094	66	Married	Squamous cell carcinoma	III-IV	II	T2	N0	M0	7.4	No	Yes	Yes	No	No	1	0	16
35614658	52	Single	Other	I-II	III	T3-T4	N0	M0	8	No	Yes	Yes	No	No	1	1	4
35623245	43	Married	Squamous cell carcinoma	I-II	I	T1	N0	M0	1.6	Yes	No	No/Unknown	No	No	0	0	87
35626117	58	Single	Squamous cell carcinoma	III-IV	III	T1	N1	M0	3.8	Yes	Yes	Yes	Yes	No	1	1	39
35633853	40	Married	Adenocarcinoma	I-II	I	T1	N0	M0	2.5	Yes	No	No/Unknown	No	No	0	0	83
35646571	35	Married	Other	I-II	I	T1	N0	M0	0.1	Yes	No	No/Unknown	No	No	0	0	91
35652463	69	Married	Squamous cell carcinoma	I-II	II	T2	N0	M0	5.7	No	Yes	Yes	No	No	1	0	80
35652969	43	Married	Squamous cell carcinoma	III-IV	I	T1	N0	M0	7	No	Yes	Yes	No	No	0	0	92
35656660	45	Married	Squamous cell carcinoma	I-II	I	T1	N0	M0	1.8	Yes	No	No/Unknown	No	No	0	0	22
35661808	43	Married	Adenocarcinoma	I-II	III	T2	N1	M0	5.5	Yes	Yes	Yes	Yes	Yes	1	1	79
35668735	39	Married	Other	I-II	I	T1	N0	M0	2	Yes	No	No/Unknown	No	No	0	0	82
35671802	47	Married	Adenocarcinoma	III-IV	I	T1	N0	M0	3.3	Yes	No	No/Unknown	No	No	0	0	94
35680981	41	Married	Other	III-IV	I	T1	N0	M0	2	Yes	Yes	No/Unknown	No	Yes	0	0	80
35692300	42	Single	Other	III-IV	III	T2	N1	M0	9.5	No	Yes	Yes	Yes	No	1	1	14
35697134	84	Single	Other	III-IV	I	T1	N0	M0	2.2	Yes	Yes	No/Unknown	No	Yes	1	0	22
35700756	67	Single	Squamous cell carcinoma	III-IV	III	T1	N1	M0	7	No	Yes	Yes	Yes	Yes	1	1	22
35701579	77	Single	Other	III-IV	IV	T3-T4	N1	M1	9	No	Yes	No/Unknown	Yes	No	1	1	6
35711070	40	Single	Other	I-II	I	T1	N0	M0	1.4	Yes	No	No/Unknown	No	No	0	0	80
35714055	33	Married	Other	I-II	I	T1	N0	M0	1	Yes	No	No/Unknown	No	No	0	0	83
35717676	68	Single	Squamous cell carcinoma	I-II	I	T1	N0	M0	2.5	Yes	No	No/Unknown	No	Yes	0	0	91
35721862	69	Single	Other	I-II	II	T2	N0	M0	4.1	Yes	No	No/Unknown	No	Yes	0	0	83
35737366	58	Married	Other	I-II	III	T1	N1	M0	1.5	Yes	Yes	Yes	Yes	No	0	0	82
35743168	50	Married	Squamous cell carcinoma	I-II	III	T3-T4	N0	M0	9	No	Yes	Yes	No	No	0	0	78
35745302	36	Married	Squamous cell carcinoma	I-II	I	T1	N0	M0	0.3	Yes	No	No/Unknown	No	No	0	0	48
35745320	50	Married	Other	III-IV	II	T2	N0	M0	7.1	Yes	No	No/Unknown	No	No	0	0	78
35747797	29	Married	Adenocarcinoma	III-IV	III	T2	N1	M0	7	No	Yes	Yes	Yes	No	1	1	20
35757720	48	Single	Other	III-IV	III	T1	N1	M0	4	Yes	Yes	Yes	Yes	No	0	0	67
35758974	52	Single	Other	I-II	III	T3-T4	N1	M0	7	No	Yes	Yes	Yes	No	1	0	19
35769959	80	Single	Other	III-IV	II	T2	N0	M0	4	No	Yes	Yes	No	No	0	0	74
35770400	53	Married	Squamous cell carcinoma	I-II	II	T2	N0	M0	4	No	Yes	No/Unknown	No	No	0	0	67
35771964	71	Married	Squamous cell carcinoma	I-II	II	T2	N0	M0	3.2	No	Yes	Yes	No	No	0	0	84
35774857	82	Single	Other	I-II	IV	T2	N0	M1	4	No	Yes	Yes	No	No	1	1	29
35778227	49	Married	Adenocarcinoma	III-IV	I	T1	N0	M0	7.8	No	Yes	Yes	No	No	1	1	49
35783195	71	Single	Squamous cell carcinoma	III-IV	IV	T3-T4	N1	M1	9.1	No	No	Yes	Yes	No	1	1	7
35783230	46	Married	Adenocarcinoma	I-II	II	T2	N0	M0	4	No	Yes	Yes	No	No	0	0	76
35786905	73	Married	Other	III-IV	III	T1	N1	M0	4.2	Yes	Yes	Yes	Yes	Yes	0	0	72
35788451	51	Married	Other	I-II	I	T1	N0	M0	0.3	Yes	No	No/Unknown	No	No	0	0	76
35791524	51	Married	Squamous cell carcinoma	I-II	III	T2	N1	M0	8	No	Yes	Yes	Yes	No	1	1	24
35793074	58	Single	Other	III-IV	IV	T2	N1	M1	6	Yes	Yes	Yes	Yes	No	1	1	31
35794408	55	Married	Adenocarcinoma	I-II	III	T2	N1	M0	1.4	Yes	Yes	No/Unknown	Yes	No	0	0	39
35796018	45	Married	Squamous cell carcinoma	I-II	III	T2	N1	M0	3	Yes	No	No/Unknown	Yes	Yes	0	0	74
35796717	53	Single	Squamous cell carcinoma	III-IV	IV	T3-T4	N1	M1	6.5	Yes	Yes	Yes	Yes	No	0	0	75
35803580	34	Married	Other	I-II	I	T1	N0	M0	0.3	Yes	No	No/Unknown	No	No	0	0	83
35805130	43	Married	Other	III-IV	II	T2	N0	M0	7	No	Yes	Yes	No	No	1	1	9
35806183	34	Married	Other	III-IV	III	T1	N1	M0	2	Yes	Yes	Yes	Yes	No	1	1	47
35814120	72	Married	Adenocarcinoma	I-II	I	T1	N0	M0	1.4	Yes	No	No/Unknown	No	No	0	0	43
35817789	40	Married	Adenocarcinoma	III-IV	III	T2	N1	M0	10.6	Yes	Yes	Yes	Yes	No	0	0	72
35822557	79	Single	Squamous cell carcinoma	III-IV	II	T2	N0	M0	6	No	Yes	Yes	No	No	0	0	70
35822835	68	Married	Adenocarcinoma	I-II	III	T2	N1	M0	5.7	No	Yes	Yes	Yes	No	1	0	43
35828855	35	Married	Other	I-II	I	T1	N0	M0	1.5	Yes	No	No/Unknown	No	No	0	0	70
35829023	50	Single	Other	III-IV	II	T2	N0	M0	5.9	No	Yes	Yes	No	No	0	0	73
35831383	47	Married	Other	III-IV	III	T1	N1	M0	4.1	Yes	No	No/Unknown	Yes	Yes	1	1	42
35834489	55	Married	Adenocarcinoma	I-II	I	T1	N0	M0	0.5	Yes	No	No/Unknown	No	No	0	0	68
35841427	65	Married	Other	III-IV	III	T3-T4	N0	M0	4	No	Yes	Yes	No	No	0	0	55
35845316	57	Single	Adenocarcinoma	I-II	II	T2	N0	M0	5	No	Yes	Yes	No	No	0	0	69
35850813	51	Married	Squamous cell carcinoma	III-IV	I	T1	N0	M0	4.999	Yes	Yes	Yes	No	No	0	0	64
35859794	63	Married	Other	I-II	I	T1	N0	M0	3.5	Yes	Yes	Yes	No	No	0	0	69
35863415	75	Single	Adenocarcinoma	I-II	I	T1	N0	M0	6	Yes	Yes	Yes	No	No	0	0	65
35871658	57	Married	Other	III-IV	I	T1	N0	M0	6	Yes	No	No/Unknown	No	No	0	0	68
35872608	78	Single	Adenocarcinoma	III-IV	III	T3-T4	N0	M0	12	No	Yes	Yes	No	No	1	1	13
35873541	71	Married	Other	III-IV	IV	T3-T4	N1	M1	7.5	No	Yes	Yes	Yes	No	1	1	6
35875752	40	Married	Other	III-IV	I	T1	N0	M0	2.7	Yes	Yes	Yes	No	No	0	0	81
35880484	54	Married	Other	III-IV	III	T3-T4	N0	M0	3.8	No	Yes	Yes	No	Yes	0	0	68
35884822	68	Married	Other	III-IV	II	T2	N0	M0	4.7	No	Yes	Yes	No	No	1	1	17
35887380	49	Single	Squamous cell carcinoma	III-IV	II	T2	N0	M0	4.8	Yes	Yes	Yes	No	No	0	0	42
35887466	49	Married	Squamous cell carcinoma	I-II	I	T1	N0	M0	1	Yes	No	No/Unknown	No	No	0	0	66
35887721	29	Single	Other	III-IV	II	T2	N0	M0	5	No	Yes	Yes	No	No	0	0	74
35890257	33	Married	Other	III-IV	II	T2	N0	M0	2.4	Yes	Yes	Yes	No	No	0	0	53
35893412	38	Married	Other	I-II	I	T1	N0	M0	0.5	Yes	No	No/Unknown	No	No	0	0	60
35895548	51	Single	Squamous cell carcinoma	I-II	I	T1	N0	M0	1.1	Yes	No	No/Unknown	No	No	0	0	70
35896307	30	Single	Squamous cell carcinoma	III-IV	III	T1	N1	M0	5	Yes	Yes	Yes	Yes	No	0	0	65
35899260	32	Single	Other	I-II	III	T3-T4	N1	M0	2.9	Yes	Yes	Yes	Yes	No	1	1	15
35900232	34	Single	Squamous cell carcinoma	III-IV	I	T1	N0	M0	2.1	Yes	Yes	No/Unknown	No	No	0	0	72
35902936	33	Single	Other	III-IV	III	T1	N1	M0	5.5	Yes	Yes	Yes	Yes	No	1	1	33
35905461	43	Single	Adenocarcinoma	I-II	I	T1	N0	M0	0.2	Yes	No	No/Unknown	No	No	0	0	69
35907559	80	Married	Other	I-II	III	T2	N1	M0	7	No	No	No/Unknown	Yes	No	1	1	4
35915037	51	Married	Adenocarcinoma	I-II	I	T1	N0	M0	2.5	Yes	No	No/Unknown	No	No	0	0	75
35917213	57	Married	Squamous cell carcinoma	I-II	I	T1	N0	M0	2.5	Yes	No	No/Unknown	No	Yes	1	0	65
35917346	41	Married	Adenocarcinoma	I-II	I	T1	N0	M0	0.7	Yes	No	No/Unknown	No	No	0	0	76
35917702	36	Married	Other	I-II	III	T1	N1	M0	4.4	Yes	Yes	Yes	Yes	No	0	0	68
35922948	68	Single	Other	III-IV	IV	T3-T4	N1	M1	6.2	No	Yes	Yes	Yes	No	1	0	2
35923601	46	Married	Other	III-IV	III	T2	N1	M0	7	No	Yes	Yes	Yes	No	0	0	65
35925142	44	Married	Adenocarcinoma	I-II	I	T1	N0	M0	1.6	Yes	No	No/Unknown	No	No	0	0	67
35926241	45	Married	Adenocarcinoma	I-II	I	T1	N0	M0	2.5	Yes	No	No/Unknown	No	No	0	0	65
35927291	55	Married	Squamous cell carcinoma	I-II	II	T2	N0	M0	5	Yes	Yes	Yes	No	No	0	0	52
35928493	35	Married	Other	I-II	I	T1	N0	M0	0.5	Yes	No	No/Unknown	No	No	0	0	64
35931197	55	Single	Adenocarcinoma	I-II	II	T2	N0	M0	5	No	Yes	Yes	No	No	0	0	66
35933562	55	Married	Adenocarcinoma	I-II	I	T1	N0	M0	0.6	Yes	No	No/Unknown	No	No	0	0	72
35933853	54	Married	Squamous cell carcinoma	I-II	II	T2	N0	M0	7	No	Yes	Yes	No	No	0	0	76
35936653	32	Married	Other	I-II	I	T1	N0	M0	4.3	Yes	Yes	No/Unknown	No	No	0	0	78
35938995	62	Single	Adenocarcinoma	I-II	III	T1	N1	M0	6	Yes	Yes	Yes	Yes	No	0	0	65
35943567	56	Married	Other	I-II	I	T1	N0	M0	1	Yes	No	No/Unknown	No	No	0	0	62
35946900	65	Married	Other	III-IV	IV	T1	N0	M1	6.6	Yes	No	Yes	No	No	1	1	12
35951535	56	Single	Squamous cell carcinoma	III-IV	II	T2	N0	M0	4.4	No	Yes	No/Unknown	No	No	1	1	6
35956667	56	Single	Squamous cell carcinoma	III-IV	III	T3-T4	N0	M0	1	No	Yes	Yes	No	No	0	0	62
35957684	46	Single	Other	I-II	III	T1	N1	M0	0.6	Yes	Yes	Yes	Yes	No	0	0	63
35969769	62	Single	Squamous cell carcinoma	I-II	I	T1	N0	M0	0.4	Yes	Yes	No/Unknown	No	No	0	0	64
35978734	49	Married	Squamous cell carcinoma	I-II	IV	T3-T4	N1	M1	5.5	No	No	Yes	Yes	No	1	1	31
35979392	50	Married	Squamous cell carcinoma	I-II	IV	T3-T4	N0	M0	3.1	No	Yes	Yes	No	No	1	1	16
35981388	76	Single	Squamous cell carcinoma	III-IV	II	T2	N0	M0	5.3	Yes	Yes	Yes	No	No	0	0	5
35982590	45	Single	Adenocarcinoma	I-II	I	T1	N0	M0	2.4	Yes	No	No/Unknown	No	No	0	0	61
35985575	63	Married	Squamous cell carcinoma	I-II	I	T1	N0	M0	4.5	Yes	Yes	No/Unknown	No	No	0	0	47
35993246	60	Single	Squamous cell carcinoma	III-IV	IV	T3-T4	N0	M0	10	No	Yes	Yes	No	No	1	1	30
36001646	75	Married	Other	III-IV	II	T2	N0	M0	3.6	Yes	Yes	Yes	No	No	0	0	60
36007592	51	Single	Squamous cell carcinoma	I-II	III	T3-T4	N0	M0	5.9	No	Yes	Yes	No	No	0	0	58
36014551	51	Single	Squamous cell carcinoma	I-II	I	T1	N0	M0	6	Yes	No	Yes	No	Yes	0	0	43
36021261	50	Single	Adenocarcinoma	III-IV	III	T2	N1	M0	7.4	No	Yes	Yes	Yes	No	0	0	57
36021926	50	Married	Adenocarcinoma	I-II	III	T3-T4	N1	M0	6	No	Yes	Yes	Yes	No	1	1	28
36022152	27	Married	Adenocarcinoma	III-IV	I	T1	N0	M0	1	Yes	No	No/Unknown	No	No	0	0	58
36022525	71	Single	Other	III-IV	III	T1	N1	M0	4	Yes	No	No/Unknown	Yes	No	0	0	58
36025280	43	Single	Squamous cell carcinoma	III-IV	II	T2	N0	M0	6.5	No	Yes	Yes	No	No	0	0	58
36032542	40	Single	Other	III-IV	III	T1	N1	M0	6.1	Yes	Yes	Yes	Yes	No	1	1	12
36033763	37	Single	Other	III-IV	III	T3-T4	N1	M0	7.7	Yes	Yes	Yes	Yes	No	1	1	19
36034691	61	Single	Other	I-II	III	T3-T4	N1	M0	8	No	Yes	Yes	Yes	No	1	1	15
36039528	31	Married	Other	I-II	I	T1	N0	M0	0.8	Yes	No	No/Unknown	No	No	0	0	66
36039841	62	Single	Squamous cell carcinoma	III-IV	III	T2	N1	M0	7.4	No	Yes	Yes	Yes	No	0	0	60
36047564	79	Single	Adenocarcinoma	I-II	III	T3-T4	N1	M0	3.4	No	Yes	Yes	Yes	No	1	1	35
36050495	52	Single	Squamous cell carcinoma	I-II	III	T1	N1	M0	3.5	Yes	No	No/Unknown	Yes	No	0	0	5
36051722	69	Single	Squamous cell carcinoma	III-IV	I	T1	N0	M0	4.3	Yes	Yes	No/Unknown	No	No	0	0	56
36065655	61	Married	Other	I-II	I	T1	N0	M0	1.9	Yes	Yes	No/Unknown	No	Yes	0	0	59
36077254	45	Single	Other	III-IV	IV	T3-T4	N0	M1	5.4	Yes	Yes	Yes	No	No	1	0	46
36099632	70	Single	Squamous cell carcinoma	III-IV	II	T2	N0	M0	2.4	Yes	Yes	Yes	No	No	0	0	55
36100474	43	Married	Other	I-II	I	T1	N0	M0	3	Yes	No	No/Unknown	No	No	0	0	57
36100521	34	Married	Other	I-II	I	T1	N0	M0	0.6	Yes	No	No/Unknown	No	No	0	0	56
36100616	50	Single	Squamous cell carcinoma	III-IV	IV	T3-T4	N1	M1	3.5	No	Yes	Yes	Yes	No	1	1	2
36108761	55	Married	Squamous cell carcinoma	I-II	I	T1	N0	M0	0.6	Yes	No	No/Unknown	No	No	0	0	63
36115617	68	Single	Squamous cell carcinoma	III-IV	I	T1	N0	M0	2.4	Yes	Yes	No/Unknown	No	No	0	0	55
36117374	52	Married	Squamous cell carcinoma	III-IV	I	T1	N0	M0	3	Yes	Yes	No/Unknown	No	No	0	0	52
36118496	35	Married	Squamous cell carcinoma	III-IV	I	T1	N0	M0	4.5	No	Yes	Yes	No	No	0	0	52
36123728	64	Single	Other	III-IV	III	T2	N1	M0	6	No	Yes	Yes	Yes	No	1	0	29
36124920	65	Single	Squamous cell carcinoma	III-IV	IV	T1	N1	M1	7.5	No	No	Yes	Yes	No	0	0	27
36134553	30	Single	Other	I-II	I	T1	N0	M0	6.5	Yes	No	No/Unknown	No	No	0	0	53
36134640	34	Married	Other	III-IV	III	T3-T4	N0	M0	6	No	Yes	Yes	No	No	0	0	50
36141952	66	Single	Squamous cell carcinoma	I-II	III	T2	N1	M0	4.5	Yes	Yes	Yes	Yes	No	0	0	50
36144535	47	Married	Squamous cell carcinoma	I-II	II	T2	N0	M0	4	Yes	Yes	Yes	No	No	0	0	52
36151479	52	Married	Squamous cell carcinoma	III-IV	IV	T2	N1	M1	10.4	No	Yes	Yes	Yes	No	1	1	7
36159479	43	Married	Squamous cell carcinoma	III-IV	II	T2	N0	M0	3.3	No	Yes	Yes	No	No	0	0	49
36163958	50	Single	Other	I-II	I	T1	N0	M0	2.1	Yes	No	No/Unknown	No	No	0	0	49
36169890	29	Single	Other	III-IV	II	T2	N0	M0	4	Yes	Yes	Yes	No	No	1	1	20
36174333	68	Single	Squamous cell carcinoma	III-IV	III	T2	N1	M0	3	No	Yes	Yes	Yes	No	0	0	50
36179632	47	Single	Squamous cell carcinoma	III-IV	I	T1	N0	M0	2	Yes	Yes	Yes	No	No	0	0	54
36180626	26	Single	Adenocarcinoma	I-II	I	T1	N0	M0	1.5	Yes	Yes	Yes	No	No	0	0	51
36181369	57	Single	Squamous cell carcinoma	III-IV	II	T2	N0	M0	4.3	No	Yes	Yes	No	No	0	0	5
36185197	51	Single	Squamous cell carcinoma	III-IV	IV	T3-T4	N1	M1	6.4	No	Yes	Yes	Yes	No	0	0	61
36190241	54	Single	Other	I-II	I	T1	N0	M0	0.7	Yes	No	No/Unknown	No	No	0	0	18
36201395	55	Married	Other	I-II	III	T2	N1	M0	2.5	No	Yes	Yes	Yes	No	0	0	51
36204784	75	Single	Other	I-II	IV	T3-T4	N0	M0	7	No	Yes	Yes	No	No	1	1	11
36217301	44	Married	Adenocarcinoma	I-II	I	T1	N0	M0	3.1	Yes	Yes	No/Unknown	No	No	0	0	48
36236783	52	Single	Adenocarcinoma	III-IV	III	T2	N1	M0	2.7	Yes	Yes	Yes	Yes	No	1	0	31
36392500	54	Single	Adenocarcinoma	I-II	III	T2	N1	M0	2.3	Yes	Yes	Yes	Yes	No	0	0	65
46452604	42	Married	Other	III-IV	III	T1	N1	M0	5.4	Yes	Yes	Yes	Yes	No	1	1	31
46500553	67	Married	Squamous cell carcinoma	III-IV	II	T2	N0	M0	2	Yes	Yes	Yes	No	No	0	0	151
46545052	82	Single	Other	I-II	III	T3-T4	N1	M0	5	No	Yes	Yes	Yes	No	1	1	21
46568916	49	Single	Squamous cell carcinoma	III-IV	IV	T2	N1	M1	8	No	Yes	Yes	Yes	No	1	1	16
46614968	50	Married	Other	III-IV	I	T1	N0	M0	0.3	Yes	No	No/Unknown	No	No	1	1	97
46692634	68	Married	Other	I-II	I	T1	N0	M0	3	No	Yes	Yes	No	No	0	0	112
46733967	61	Married	Other	I-II	III	T3-T4	N1	M0	5	No	Yes	Yes	Yes	No	0	0	89
49402412	54	Single	Adenocarcinoma	III-IV	I	T1	N0	M0	3	Yes	Yes	Yes	No	No	0	0	175
49922629	70	Single	Squamous cell carcinoma	III-IV	II	T2	N0	M0	3.5	No	Yes	Yes	No	No	0	0	106
49973570	41	Married	Other	I-II	I	T1	N0	M0	2.9	Yes	Yes	No/Unknown	No	No	0	0	93
49985510	66	Single	Squamous cell carcinoma	III-IV	III	T3-T4	N0	M0	10.3	No	Yes	Yes	No	No	0	0	30
49995527	23	Single	Squamous cell carcinoma	III-IV	III	T2	N1	M0	8.2	No	Yes	Yes	Yes	No	1	1	12
50009667	63	Married	Squamous cell carcinoma	III-IV	II	T2	N0	M0	4	Yes	Yes	Yes	No	No	0	0	78
50016144	47	Single	Squamous cell carcinoma	III-IV	III	T1	N1	M0	5	Yes	Yes	Yes	Yes	No	0	0	72
50027977	35	Married	Other	III-IV	I	T1	N0	M0	2	Yes	No	No/Unknown	No	No	0	0	72
50043675	37	Married	Adenocarcinoma	III-IV	II	T2	N0	M0	5.5	No	Yes	Yes	No	No	0	0	70
50050043	64	Single	Squamous cell carcinoma	I-II	II	T2	N0	M0	4	No	Yes	Yes	No	No	0	0	68
50061328	52	Married	Other	I-II	IV	T3-T4	N1	M0	6.1	Yes	Yes	Yes	Yes	No	0	0	39
50090305	80	Single	Other	III-IV	III	T3-T4	N0	M0	5.1	No	Yes	Yes	No	No	0	0	64
50120587	38	Married	Squamous cell carcinoma	III-IV	IV	T3-T4	N1	M1	4	No	No	Yes	Yes	No	1	1	35
50120947	66	Married	Squamous cell carcinoma	III-IV	I	T1	N0	M0	2.5	Yes	Yes	No/Unknown	No	No	1	1	49
53462492	72	Single	Other	III-IV	IV	T2	N0	M1	3.4	No	Yes	No/Unknown	No	Yes	1	0	10
54174884	56	Married	Other	III-IV	II	T2	N0	M0	6	No	Yes	Yes	No	No	1	1	61
54199570	42	Married	Squamous cell carcinoma	I-II	I	T1	N0	M0	0.8	Yes	No	No/Unknown	No	Yes	0	0	188
54208956	49	Married	Squamous cell carcinoma	III-IV	I	T1	N0	M0	7	No	Yes	Yes	No	No	0	0	188
54222125	55	Married	Adenocarcinoma	I-II	III	T1	N1	M0	2.5	Yes	Yes	Yes	Yes	No	0	0	189
54224927	63	Single	Other	I-II	I	T1	N0	M0	4.999	No	Yes	Yes	No	No	0	0	185
54233473	68	Married	Squamous cell carcinoma	III-IV	IV	T3-T4	N0	M0	5	No	Yes	Yes	No	Yes	1	1	53
54300860	68	Married	Squamous cell carcinoma	I-II	II	T2	N0	M0	3	No	Yes	Yes	No	No	1	1	17
54310701	48	Married	Adenocarcinoma	I-II	I	T1	N0	M0	1.4	Yes	No	No/Unknown	No	Yes	0	0	170
54324710	39	Married	Other	III-IV	I	T1	N0	M0	3.5	Yes	No	Yes	No	No	1	1	23
54344053	40	Married	Other	III-IV	I	T1	N0	M0	0.6	Yes	No	No/Unknown	No	No	0	0	177
54361504	50	Married	Adenocarcinoma	III-IV	III	T3-T4	N0	M0	5.5	Yes	No	No/Unknown	No	Yes	1	1	31
54363727	47	Married	Other	III-IV	III	T1	N1	M0	3.999	Yes	Yes	Yes	Yes	No	0	0	130
54367492	79	Single	Squamous cell carcinoma	III-IV	I	T1	N0	M0	2	No	No	No/Unknown	No	No	1	1	14
54369278	52	Married	Squamous cell carcinoma	I-II	I	T1	N0	M0	0.8	Yes	No	No/Unknown	No	No	0	0	164
54369331	54	Married	Squamous cell carcinoma	III-IV	III	T2	N1	M0	4.5	No	Yes	Yes	Yes	No	1	1	52
54374561	55	Married	Other	I-II	I	T1	N0	M0	2.999	Yes	No	No/Unknown	No	No	0	0	36
54417892	52	Single	Squamous cell carcinoma	III-IV	III	T1	N1	M0	5	No	Yes	Yes	Yes	No	0	0	158
54419211	53	Married	Other	III-IV	I	T1	N0	M0	0.2	Yes	No	No/Unknown	No	Yes	0	0	160
54420628	31	Married	Adenocarcinoma	I-II	I	T1	N0	M0	0.2	Yes	No	No/Unknown	No	No	0	0	161
54420856	30	Single	Other	I-II	II	T2	N0	M0	6	No	Yes	Yes	No	No	0	0	157
54438917	73	Single	Squamous cell carcinoma	III-IV	I	T1	N0	M0	20	No	Yes	Yes	No	Yes	1	0	149
54449038	43	Married	Squamous cell carcinoma	I-II	III	T1	N1	M0	1	No	Yes	No/Unknown	Yes	Yes	0	0	155
54475198	63	Married	Other	III-IV	I	T1	N0	M0	2.5	Yes	No	No/Unknown	No	No	0	0	10
54511017	48	Married	Squamous cell carcinoma	III-IV	III	T2	N1	M0	7	No	Yes	Yes	Yes	No	1	0	4
54517078	78	Single	Squamous cell carcinoma	III-IV	IV	T3-T4	N0	M0	6	No	Yes	Yes	No	No	0	0	145
54518671	60	Single	Squamous cell carcinoma	I-II	III	T3-T4	N0	M0	10	No	Yes	No/Unknown	No	No	1	1	21
54542442	54	Married	Other	III-IV	I	T1	N0	M0	3.5	Yes	Yes	Yes	No	No	0	0	142
54549156	46	Married	Squamous cell carcinoma	III-IV	III	T3-T4	N1	M0	3.6	No	Yes	Yes	Yes	No	1	0	25
54555273	38	Single	Squamous cell carcinoma	III-IV	III	T1	N1	M0	4.1	Yes	Yes	Yes	Yes	No	0	0	138
54557839	57	Married	Squamous cell carcinoma	III-IV	I	T1	N0	M0	5	No	Yes	Yes	No	No	0	0	5
54567597	38	Married	Squamous cell carcinoma	III-IV	II	T2	N0	M0	6	No	Yes	Yes	No	No	0	0	137
54568138	49	Married	Adenocarcinoma	I-II	I	T1	N0	M0	4	Yes	No	No/Unknown	No	No	0	0	138
54574969	38	Married	Other	III-IV	III	T1	N1	M0	2.2	Yes	Yes	Yes	Yes	No	1	0	82
54585236	44	Married	Other	III-IV	I	T1	N0	M0	0.6	Yes	No	No/Unknown	No	No	0	0	141
54588107	45	Single	Squamous cell carcinoma	III-IV	III	T1	N1	M0	2.8	Yes	Yes	Yes	Yes	Yes	0	0	134
54612007	82	Single	Other	III-IV	III	T3-T4	N0	M0	4	No	Yes	Yes	No	No	1	1	21
54629636	45	Married	Squamous cell carcinoma	III-IV	I	T1	N0	M0	3.999	No	Yes	Yes	No	No	0	0	131
54641561	62	Married	Squamous cell carcinoma	I-II	II	T2	N0	M0	6	No	Yes	Yes	No	No	0	0	129
54646171	53	Married	Adenocarcinoma	I-II	II	T2	N0	M0	5	No	Yes	Yes	No	No	1	1	56
54673119	39	Married	Adenocarcinoma	I-II	I	T1	N0	M0	5.5	Yes	No	No/Unknown	No	No	0	0	126
54695628	54	Married	Other	I-II	II	T2	N0	M0	5.5	No	Yes	Yes	No	No	0	0	113
54696089	42	Married	Adenocarcinoma	I-II	I	T1	N0	M0	0.5	Yes	No	No/Unknown	No	No	0	0	122
54724616	67	Single	Other	I-II	I	T1	N0	M0	1.4	Yes	Yes	Yes	No	No	0	0	117
54734401	48	Married	Squamous cell carcinoma	III-IV	I	T1	N0	M0	2.8	Yes	Yes	No/Unknown	No	No	0	0	25
54743062	31	Married	Squamous cell carcinoma	I-II	I	T1	N0	M0	6	Yes	Yes	Yes	No	No	1	1	14
54758296	28	Single	Squamous cell carcinoma	III-IV	I	T1	N0	M0	3.5	Yes	No	No/Unknown	No	No	0	0	107
54862461	48	Married	Other	III-IV	II	T2	N0	M0	6	Yes	Yes	Yes	No	No	0	0	101
54911529	38	Married	Other	I-II	I	T1	N0	M0	1.2	Yes	No	No/Unknown	No	No	0	0	96
54942118	51	Married	Squamous cell carcinoma	I-II	II	T2	N0	M0	3	Yes	Yes	Yes	No	No	0	0	88
54945045	49	Married	Other	III-IV	II	T2	N0	M0	6	No	Yes	Yes	No	Yes	0	0	74
54962549	44	Married	Adenocarcinoma	I-II	I	T1	N0	M0	0.7	Yes	No	No/Unknown	No	No	0	0	86
54986344	64	Single	Squamous cell carcinoma	III-IV	I	T1	N0	M0	0.5	Yes	Yes	No/Unknown	No	No	0	0	82
54987401	54	Married	Adenocarcinoma	I-II	I	T1	N0	M0	2.5	Yes	No	No/Unknown	No	No	0	0	82
54989409	58	Married	Other	I-II	III	T2	N1	M0	5.3	No	Yes	Yes	Yes	No	0	0	12
55008508	64	Married	Other	III-IV	I	T1	N0	M0	0.8	Yes	Yes	No/Unknown	No	No	1	0	33
55016882	48	Married	Adenocarcinoma	I-II	IV	T3-T4	N0	M1	1.5	Yes	No	Yes	No	No	1	1	2
55020398	36	Married	Other	I-II	I	T1	N0	M0	2.7	Yes	Yes	Yes	No	No	0	0	63
55026864	85	Single	Other	III-IV	II	T2	N0	M0	4	No	Yes	Yes	No	No	0	0	72
55064725	52	Married	Squamous cell carcinoma	III-IV	III	T3-T4	N0	M0	11	No	Yes	Yes	No	No	0	0	68
55075893	49	Single	Other	III-IV	I	T1	N0	M0	1.9	Yes	Yes	Yes	No	No	1	1	31
55091940	43	Single	Adenocarcinoma	I-II	II	T2	N0	M0	6	No	Yes	Yes	No	No	1	0	66
55092121	33	Married	Squamous cell carcinoma	I-II	I	T1	N0	M0	0.9	Yes	No	No/Unknown	No	No	0	0	70
55132328	48	Married	Other	I-II	I	T1	N0	M0	5.4	No	Yes	Yes	No	No	0	0	63
55146248	56	Married	Other	I-II	III	T1	N1	M0	0.9	Yes	Yes	Yes	Yes	No	0	0	43
55162617	79	Single	Other	III-IV	IV	T1	N0	M1	4.2	No	No	No/Unknown	No	No	1	1	11
55187254	48	Single	Squamous cell carcinoma	I-II	III	T3-T4	N0	M0	3	No	Yes	Yes	No	No	0	0	3
55192710	54	Married	Squamous cell carcinoma	I-II	I	T1	N0	M0	1.8	Yes	Yes	Yes	No	No	0	0	48
55199029	51	Married	Other	III-IV	III	T3-T4	N1	M0	4	No	Yes	Yes	Yes	No	0	0	53
55200102	79	Single	Squamous cell carcinoma	I-II	II	T2	N0	M0	5.2	No	Yes	Yes	No	No	0	0	11
55217748	46	Married	Other	I-II	III	T1	N1	M0	2	Yes	Yes	Yes	Yes	No	0	0	51
55243978	48	Married	Adenocarcinoma	III-IV	I	T1	N0	M0	2	Yes	Yes	Yes	No	No	0	0	52
55252737	74	Single	Squamous cell carcinoma	I-II	II	T2	N0	M0	6.7	No	Yes	Yes	No	No	1	0	4
55260332	48	Married	Other	I-II	I	T1	N0	M0	2.5	Yes	Yes	Yes	No	No	0	0	40
55262738	54	Married	Adenocarcinoma	I-II	I	T1	N0	M0	0.7	Yes	No	No/Unknown	No	No	0	0	41
55266924	81	Married	Squamous cell carcinoma	III-IV	II	T2	N0	M0	5.8	No	Yes	Yes	No	No	0	0	49
55267353	71	Married	Other	III-IV	I	T1	N0	M0	2	Yes	No	No/Unknown	No	No	0	0	49
55279497	60	Married	Squamous cell carcinoma	I-II	III	T3-T4	N1	M0	7	No	Yes	Yes	Yes	No	1	0	22
62254058	44	Married	Adenocarcinoma	I-II	I	T1	N0	M0	0.5	Yes	No	No/Unknown	No	No	0	0	181
62273928	50	Single	Squamous cell carcinoma	I-II	II	T2	N0	M0	5	No	Yes	Yes	No	No	0	0	172
62278215	51	Married	Other	I-II	III	T3-T4	N0	M0	4.7	No	Yes	Yes	No	No	1	1	24
62297491	36	Married	Squamous cell carcinoma	III-IV	II	T2	N0	M0	6	No	Yes	Yes	No	No	0	0	4
62317424	72	Single	Squamous cell carcinoma	III-IV	III	T3-T4	N0	M0	4	No	Yes	Yes	No	No	1	1	10
62324346	80	Married	Squamous cell carcinoma	I-II	III	T3-T4	N0	M0	3.8	No	Yes	Yes	No	No	1	1	14
62434698	47	Married	Other	I-II	I	T1	N0	M0	5	Yes	Yes	Yes	No	No	1	1	88
62435244	72	Single	Squamous cell carcinoma	III-IV	IV	T3-T4	N1	M1	2.5	No	Yes	Yes	Yes	No	1	1	23
62477061	38	Married	Squamous cell carcinoma	III-IV	IV	T1	N1	M1	4.5	Yes	Yes	Yes	Yes	No	0	0	128
62510908	37	Single	Squamous cell carcinoma	I-II	I	T1	N0	M0	4.5	Yes	No	No/Unknown	No	No	0	0	137
62543650	41	Married	Adenocarcinoma	I-II	I	T1	N0	M0	0.2	Yes	No	No/Unknown	No	No	0	0	112
62545092	62	Single	Other	I-II	II	T2	N0	M0	8	Yes	Yes	Yes	No	No	1	0	82
62689909	54	Married	Other	I-II	I	T1	N0	M0	2	Yes	No	No/Unknown	No	No	0	0	83
62712590	69	Single	Squamous cell carcinoma	I-II	II	T2	N0	M0	3	No	Yes	Yes	No	No	1	0	57
62730454	55	Married	Squamous cell carcinoma	III-IV	I	T1	N0	M0	5	Yes	Yes	Yes	No	No	0	0	77
62744059	42	Married	Other	III-IV	III	T1	N1	M0	6.6	No	Yes	Yes	Yes	No	0	0	72
62787770	64	Married	Adenocarcinoma	I-II	I	T1	N0	M0	1.6	Yes	No	No/Unknown	No	No	0	0	62
62809822	47	Single	Other	III-IV	I	T1	N0	M0	1.5	Yes	No	No/Unknown	No	No	0	0	48
62820787	43	Single	Adenocarcinoma	I-II	II	T2	N0	M0	7.6	Yes	Yes	Yes	No	No	0	0	50
62828172	54	Married	Squamous cell carcinoma	III-IV	III	T1	N1	M0	1.2	Yes	Yes	Yes	Yes	No	0	0	61
62889060	57	Married	Squamous cell carcinoma	III-IV	III	T2	N1	M0	6.9	No	Yes	Yes	Yes	No	0	0	51
